# Supplementary material for: HVint: A Strategy for Identifying Novel Protein-Protein Interactions in Herpes Simplex Virus Type 1
Source: Mol Cell Proteomics. 2016 Jul 6;15(9):2939–53. doi: 10.1074/mcp.M116.058552 (PMC5013309; doi:10.1074/mcp.M116.058552)
Supplement: Supplemental Data [file 10.1074_M116.058552_mcp.M116.058552-3.xlsx]

## Sheet: Viral Int, FC vs GFP - 3 Reps
Description	Gene	Accession	MW, kDa	SC Fold Enriched, GFPVP26/GFP replicate 1	SC Fold Enriched, GFPVP26/GFP replicate 2	SC Fold Enriched, GFPVP26/GFP replicate 3	Average SC Fold Enriched GFPVP26/GFP	Enriched in Rowles et al (ref 63)
Capsid protein VP26	UL35	P10219	12	Unique	Unique	Unique	Unique	NA
Serine/threonine-protein kinase US3	US3	P04413	53	Unique	Unique	Unique	Unique
Protein US2	US2	P06485	32	Unique	Unique	Unique	Unique	Y
Virion protein US10	US10	P06486	34	Unique	Unique	Unique	Unique	Y
Replication origin-binding protein	UL9	P10193	94	Unique	Unique	Unique	Unique
Virion egress protein UL7	UL7	P10191	33	Unique	Unique	Unique	Unique	Y
Portal protein UL6	UL6	P10190	74	Unique	Unique	Unique	Unique	Y
DNA primase	UL52	P10236	114	Unique	Unique	Unique	Unique	Y
DNA replication helicase	UL5	P10189	99	Unique	Unique	Unique	Unique
Virion host shutoff protein	UL41	P10225	55	Unique	Unique	Unique	Unique	Y
Packaging protein UL32	UL32	P10216	64	Unique	Unique	Unique	Unique	Y
DNA polymerase catalytic subunit	UL30	P04293	136	Unique	Unique	Unique	Unique	Y
Nuclear phosphoprotein UL3	UL3	P10187	26	Unique	Unique	Unique	Unique
Capsid-binding protein UL16	UL16	P10200	40	Unique	Unique	Unique	Unique
Tripartite terminase subunit UL15	UL15	P04295	81	Unique	Unique	Unique	Unique	Y
Tripartite terminase subunit UL28	UL28	P10212	86	Unique	Unique	Unique	Unique	Y
Virion-packaging protein UL17	UL17	P10201	75	67.5	436.5	421.5	308.5	Y
Major capsid protein	UL19	P06491	149	54.2264	340.642	365.208	253.358	Y
Capsid scaffolding protein	UL26	P10210	66	37.0909	327	359.455	241.182	Y
Triplex capsid protein VP23	UL18	P10202	34	17.8333	270.833	283.5	190.722	Y
Triplex capsid protein VP19C	UL38	P32888	50	37.8462	257.077	241.385	178.769	Y
Virion-packaging protein UL25	UL25	P10209	63	51	223.714	210	161.571	Y
Envelope glycoprotein C	gC	P10228	55	240	81	99	140	Y
Major DNA-binding protein	DBP	P04296	128	188	51	52	97	Y
Thymidine kinase	TK	P03176	41	129	69	75	91	Y
Envelope glycoprotein H	gH	P06477	90	192	24	27	81	Y
RNA-binding protein	US11	P04487	18	19.5	108	103.5	77	Y
Ribonucleoside-diphosphate reductase small chain	UL40	P10224	38	60	75	84	73	Y
Tegument protein UL47	UL47	P10231	74	58.125	81.9375	74.25	71.4375	Y
Tegument protein VP16	UL48	P06492	54	111	49.5	48.75	69.75	Y
Major viral transcription factor	ICP4	P08392	133	70.3636	46.6364	53.7273	56.9091	Y
Tegument protein UL46	UL46	P10230	78	57.6	47.7	51.3	52.2	Y
Tegument protein UL51	UL51	P10235	25	33	60	54	49	Y
Capsid assembly protein UL37	UL37	P10221	121	55.2	46.2	44.1	48.5	Y
Deoxyuridine 5'-triphosphate nucleotidohydrolase	UL50	P10234	39	49	45	44	46	Y
Serine/threonine-protein kinase UL13	UL13	P04290	57	45	33	48	42	Y
Ribonucleoside-diphosphate reductase large subunit	UL39	P08543	124	43.5652	34.1739	34.4348	37.3913	Y
Envelope glycoprotein B	gB	P10211	100	61.5	21.5	21.75	34.9167	Y
Envelope glycoprotein D	gD	Q69091	43	60.75	18.75	21	33.5	Y
Tegument protein UL21	UL21	P10205	58	29.25	35.25	36	33.5	Y
Deneddylase	UL36	P10220	336	27.84	33.48	32.04	31.12	Y
Virion egress protein UL31	UL31	P10215	34	24	27.6	30	27.2	Y
Alkaline nuclease	UL12	P04294	68	34	19.25	18.5	23.9167	Y
DNA polymerase processivity factor	UL42	P10226	51	27.1429	17.8571	17.4286	20.8095	Y
Transcriptional regulator ICP22	US1	P04485	47	26.25	16.875	19.125	20.75	Y
Tegument protein UL14	UL14	P04291	24	7.5	27	22.5	19
Envelope glycoprotein M	gM	P04288	51	15	14.25	15.375	14.875	Y
mRNA export factor	UL54	P10238	55	13.6667	15.6667	12.8333	14.0556	Y
Virion egress protein UL34	UL34	P10218	30	12.25	14.25	14.75	13.75	Y
Envelope glycoprotein E	gE	P04488	59	7.03846	10.5	9.92308	9.15385	Y
Tegument protein VP22	UL49	P10233	32	7.2	8.55	8.1	7.95	Y
E3 ubiquitin-protein ligase ICP0	ICP0	P08393	78	5.57143	7.28571	7.07143	6.64286	Y

## Sheet: Viral Int, SC - 3 Reps
Description	Gene	Accession	MW, kDa	SC, GFP HSV1_01	SC, GFP HSV1_02	SC, GFP HSV1_03	SC, GFPVP26 HSV1_01	SC, GFPVP26 HSV1_02	SC, GFPVP26 HSV1_03	MS1 Quant (top3 Method), replicate 1	MS1 Quant (top3 Method), replicate 2	MS1 Quant (top3 Method), replicate 3	Avg MS1 Quant (top3 Method)
Capsid protein VP26	UL35	P10219	12	0	0	0	15	205	181	652190000	17022000000	14452000000	10708730000
Major capsid protein	UL19	P06491	149	35	14	4	958	6018	6452	5990000000	271570000000	280790000000	1.86117e+11
Capsid scaffolding protein	UL26	P10210	66	7	3	1	136	1199	1318	2206100000	159130000000	148850000000	1.03395e+11
Triplex capsid protein VP23	UL18	P10202	34	10	5	3	107	1625	1701	5400300000	122270000000	115800000000	8.11568e+10
Triplex capsid protein VP19C	UL38	P32888	50	6	4	3	164	1114	1046	1088600000	62575000000	51770000000	3.84779e+10
Virion-packaging protein UL25	UL25	P10209	63	5	1	1	119	522	490	261150000	24630000000	20198000000	1.50297e+10
Virion-packaging protein UL17	UL17	P10201	75	2	0	0	45	291	281	262390000	23799000000	15129000000	1.30635e+10
Tegument protein UL47	UL47	P10231	74	9	5	2	310	437	396	3279200000	7623600000	6350200000	5751000000
Portal protein UL6	UL6	P10190	74	0	0	0	36	302	288	124320000	7798800000	7046000000	4.98971e+09
DNA polymerase processivity factor	UL42	P10226	51	12	5	4	190	125	122	3098200000	3055100000	2750400000	2967900000
Tegument protein VP22	UL49	P10233	32	19	15	6	96	114	108	3609000000	1859000000	1948800000	2.47227e+09
Tegument protein VP16	UL48	P06492	54	2	1	1	148	66	65	1758600000	1675500000	1463300000	1.63247e+09
Tegument protein UL46	UL46	P10230	78	7	3	0	192	159	171	984280000	1756900000	2046700000	1595960000
Envelope glycoprotein D	gD	Q69091	43	3	1	0	81	25	28	3345500000	460050000	536290000	1447280000
Ribonucleoside-diphosphate reductase large subunit	UL39	P08543	124	7	3	13	334	262	264	1016600000	1285200000	1290100000	1197300000
Transcriptional regulator ICP22	US1	P04485	47	5	2	1	70	45	51	1022000000	1369100000	1102800000	1.16463e+09
Envelope glycoprotein E	gE	P04488	59	7	4	15	61	91	86	477850000	1545100000	1467400000	1163450000
RNA-binding protein	US11	P04487	18	1	1	0	13	72	69	431610000	1239800000	1260500000	9.77303e+08
Virion egress protein UL34	UL34	P10218	30	6	5	1	49	57	59	834380000	973390000	1058600000	9.55457e+08
mRNA export factor	UL54	P10238	55	7	8	3	82	94	77	656360000	1044900000	771160000	824140000
Deneddylase	UL36	P10220	336	20	5	0	232	279	267	228310000	1077500000	893470000	7.33093e+08
Envelope glycoprotein B	gB	P10211	100	9	3	0	246	86	87	1662000000	258200000	254870000	7.25023e+08
Capsid assembly protein UL37	UL37	P10221	121	7	2	1	184	154	147	287950000	858740000	790450000	6.45713e+08
Envelope glycoprotein M	gM	P04288	51	5	0	3	40	38	41	518170000	511820000	619590000	549860000
Envelope glycoprotein C	gC	P10228	55	0	0	1	80	27	33	1251600000	174060000	222120000	549260000
Deoxyuridine 5'-triphosphate nucleotidohydrolase	UL50	P10234	39	1	0	2	49	45	44	869750000	347200000	365360000	5.27437e+08
Alkaline nuclease	UL12	P04294	68	2	6	4	136	77	74	924410000	292020000	280530000	4.98987e+08
Thymidine kinase	TK	P03176	41	0	0	1	43	23	25	785410000	355330000	317310000	4.86017e+08
Virion egress protein UL31	UL31	P10215	34	4	1	0	40	46	50	599400000	442360000	409140000	4.83633e+08
Major viral transcription factor	ICP4	P08392	133	2	3	6	258	171	197	432340000	370570000	343760000	3.82223e+08
E3 ubiquitin-protein ligase ICP0	ICP0	P08393	78	16	11	1	52	68	66	318400000	453930000	355370000	375900000
Major DNA-binding protein	DBP	P04296	128	2	0	1	188	51	52	436680000	223150000	188550000	2.82793e+08
Virion protein US10	US10	P06486	34	0	0	0	22	46	41	136330000	380740000	326180000	2.81083e+08
Tegument protein UL21	UL21	P10205	58	4	0	0	39	47	48	128780000	340120000	335790000	268230000
Protein US2	US2	P06485	32	0	0	0	25	18	22	384600000	176390000	221350000	260780000
Tripartite terminase subunit UL28	UL28	P10212	86	0	0	0	1	70	68	1562600	345130000	318430000	2.21708e+08
Serine/threonine-protein kinase US3	US3	P04413	53	0	0	0	21	23	29	104000000	184530000	254360000	1.80963e+08
Tripartite terminase subunit UL15	UL15	P04295	81	0	0	0	4	55	56	5649200	268700000	236010000	1.7012e+08
Ribonucleoside-diphosphate reductase small chain	UL40	P10224	38	1	0	0	20	25	28	101700000	177880000	200070000	1.59883e+08
Nuclear phosphoprotein UL3	UL3	P10187	26	0	0	0	12	19	20	108920000	158520000	153470000	1.40303e+08
Virion egress protein UL7	UL7	P10191	33	0	0	0	24	13	16	160950000	119720000	121890000	1.34187e+08
Tegument protein UL51	UL51	P10235	25	1	0	0	11	20	18	72404000	60779000	100560000	7.79143e+07
Tegument protein UL14	UL14	P04291	24	2	0	0	5	18	15	55713000	91752000	79568000	7.56777e+07
Envelope glycoprotein H	gH	P06477	90	0	1	0	64	8	9	160280000	11261000	21357000	6.42993e+07
Capsid-binding protein UL16	UL16	P10200	40	0	0	0	9	5	11	98984000	38669000	52840000	6.34977e+07
Serine/threonine-protein kinase UL13	UL13	P04290	57	0	1	0	15	11	16	23781000	62479000	59649000	4.86363e+07
Virion host shutoff protein	UL41	P10225	55	0	0	0	13	11	13	28029000	53205000	55440000	45558000
DNA replication helicase	UL5	P10189	99	0	0	0	38	24	20	26007000	55936000	50071000	4.40047e+07
DNA polymerase catalytic subunit	UL30	P04293	136	0	0	0	52	16	23	61039000	33689000	36882000	43870000
DNA primase	UL52	P10236	114	0	0	0	35	19	19	29300000	48811000	43975000	4.06953e+07
Replication origin-binding protein	UL9	P10193	94	0	0	0	18	13	14	20283000	27228000	24442000	2.39843e+07
Packaging protein UL32	UL32	P10216	64	0	0	0	13	4	3	21463000	21367000	20637000	2.11557e+07

## Sheet: Host Int
Description	Gene	Accession	Taxonomy	MW	SC, GFP HSV1_01	SC, GFP HSV1_02	SC, GFP HSV1_03	SC, GFPVP26 HSV1_01	SC, GFPVP26 HSV1_02	SC, GFPVP26 HSV1_03	Average SC Fold Enriched GFPVP26/GFP
ARF GTPase-activating protein GIT2	GIT2	Q14161	Homo sapiens	85 kDa	0	0	0	1	83	75	Unique
Rho guanine nucleotide exchange factor 7	ARHGEF7	Q14155	Homo sapiens	90 kDa	0	0	0	0	63	53	Unique
Annexin A11	ANXA11	P50995	Homo sapiens	54 kDa	0	0	0	8	42	43	Unique
60S ribosomal protein L6	RPL6	Q02878	Homo sapiens	33 kDa	0	0	0	30	17	12	Unique
Fascin	FSCN1	Q16658	Homo sapiens	55 kDa	0	0	0	26	14	13	Unique
Glutamate dehydrogenase 1, mitochondrial	GLUD1	P00367	Homo sapiens	61 kDa	0	0	0	41	9	6	Unique
Coatomer subunit beta	COPB1	P53618	Homo sapiens	107 kDa	0	0	0	13	6	4	Unique
Nuclear receptor corepressor 2	NCOR2	Q9Y618	Homo sapiens	275 kDa	0	0	0	0	16	18	Unique
ARF GTPase-activating protein GIT1	GIT1	Q9Y2X7	Homo sapiens	84 kDa	0	0	0	0	32	31	Unique
Heat shock 70 kDa protein 4	HSPA4	P34932	Homo sapiens	94 kDa	0	0	0	30	1	0	Unique
Retinal dehydrogenase 1	ALDH1A1	P00352	Homo sapiens	55 kDa	0	0	0	30	3	5	Unique
Rab GDP dissociation inhibitor beta	GDI2	P50395	Homo sapiens	51 kDa	0	0	0	34	2	3	Unique
Annexin A7	ANXA7	P20073	Homo sapiens	53 kDa	0	0	0	3	21	21	Unique
Glutaminase kidney isoform, mitochondrial	GLS	O94925	Homo sapiens	73 kDa	0	0	0	18	12	11	Unique
Importin-5	IPO5	O00410	Homo sapiens	124 kDa	0	0	0	32	1	2	Unique
Mitochondrial 10-formyltetrahydrofolate dehydrogenase	ALDH1L2	Q3SY69	Homo sapiens	102 kDa	0	0	0	21	1	1	Unique
Glucose-6-phosphate isomerase	GPI	P06744	Homo sapiens	63 kDa	0	0	0	22	0	1	Unique
Alanine--tRNA ligase, cytoplasmic	AARS	P49588	Homo sapiens	107 kDa	0	0	0	18	0	1	Unique
Galectin-3	LGALS3	P17931	Homo sapiens	26 kDa	0	0	0	4	17	15	Unique
Prolyl 4-hydroxylase subunit alpha-2	P4HA2	O15460	Homo sapiens	61 kDa	0	0	0	13	11	9	Unique
Actin-related protein 2/3 complex subunit 2	ARPC2	O15144	Homo sapiens	34 kDa	0	0	0	19	7	5	Unique
Peptidyl-prolyl cis-trans isomerase FKBP10	FKBP10	Q96AY3	Homo sapiens	64 kDa	0	0	0	16	1	1	Unique
Acetyl-CoA acetyltransferase, mitochondrial	ACAT1	P24752	Homo sapiens	45 kDa	0	0	0	27	1	1	Unique
Calpain-2 catalytic subunit	CAPN2	P17655	Homo sapiens	80 kDa	0	0	0	15	2	3	Unique
Ribosomal L1 domain-containing protein 1	RSL1D1	O76021	Homo sapiens	55 kDa	0	0	0	10	6	7	Unique
Fermitin family homolog 2	FERMT2	Q96AC1	Homo sapiens	78 kDa	0	0	0	23	2	1	Unique
Proliferating cell nuclear antigen	PCNA	P12004	Homo sapiens	29 kDa	0	0	0	11	5	10	Unique
Programmed cell death protein 6	PDCD6	O75340	Homo sapiens	22 kDa	0	0	0	1	18	20	Unique
Transgelin-2	TAGLN2	P37802	Homo sapiens	22 kDa	0	0	0	21	6	5	Unique
Transgelin	TAGLN	Q01995	Homo sapiens	23 kDa	0	0	0	6	14	16	Unique
Prolyl 3-hydroxylase 1	LEPRE1	Q32P28	Homo sapiens	83 kDa	0	0	0	27	0	1	Unique
Isocitrate dehydrogenase [NADP], mitochondrial	IDH2	P48735	Homo sapiens	51 kDa	0	0	0	21	2	0	Unique
NADH-ubiquinone oxidoreductase 75 kDa subunit, mitochondrial	NDUFS1	P28331	Homo sapiens	79 kDa	0	0	0	17	0	1	Unique
Septin-11	SEP11	Q9NVA2	Homo sapiens	49 kDa	0	0	0	10	5	2	Unique
Adenosylhomocysteinase	AHCY	P23526	Homo sapiens	48 kDa	0	0	0	18	1	1	Unique
Histone H1.0	H1F0	P07305	Homo sapiens	21 kDa	0	0	0	5	13	11	Unique
Rho guanine nucleotide exchange factor 6	ARHGEF6	Q15052	Homo sapiens	88 kDa	0	0	0	0	26	21	Unique
Ribonucleoprotein PTB-binding 1	RAVER1	Q8IY67	Homo sapiens	64 kDa	0	0	0	0	9	10	Unique
ATPase family AAA domain-containing protein 3B	ATAD3B	Q5T9A4	Homo sapiens	73 kDa	0	0	0	0	65	61	Unique
Cytochrome b-c1 complex subunit 2, mitochondrial	UQCRC2	P22695	Homo sapiens	48 kDa	0	0	0	11	2	2	Unique
Cathepsin B	CTSB	P07858	Homo sapiens	38 kDa	0	0	0	13	6	4	Unique
Myeloid leukemia factor 2	MLF2	Q15773	Homo sapiens	28 kDa	0	0	0	0	14	14	Unique
Ribosome production factor 2 homolog	RPF2	Q9H7B2	Homo sapiens	36 kDa	0	0	0	4	9	13	Unique
Heat shock protein 105 kDa	HSPH1	Q92598	Homo sapiens	97 kDa	0	0	0	10	0	1	Unique
Ras-related protein Rap-1b	RAP1B	P61224	Homo sapiens	21 kDa	0	0	0	12	6	8	Unique
Ras-related protein Rab-7a	RAB7A	P51149	Homo sapiens	23 kDa	0	0	0	13	7	7	Unique
Trinucleotide repeat-containing gene 6B protein	TNRC6B	Q9UPQ9	Homo sapiens	194 kDa	0	0	0	0	12	4	Unique
Peflin	PEF1	Q9UBV8	Homo sapiens	30 kDa	0	0	0	0	12	16	Unique
Nucleolysin TIAR	TIAL1	Q01085	Homo sapiens	42 kDa	0	0	0	1	12	15	Unique
AP-1 complex subunit mu-1	AP1M1	Q9BXS5	Homo sapiens	49 kDa	0	0	0	11	2	2	Unique
Proteasome subunit beta type-1	PSMB1	P20618	Homo sapiens	26 kDa	0	0	0	10	5	6	Unique
Ezrin	EZR	P15311	Homo sapiens	69 kDa	0	0	0	32	6	0	Unique
Tryptophan--tRNA ligase, cytoplasmic	WARS	P23381	Homo sapiens	53 kDa	0	0	0	10	2	4	Unique
Long-chain-fatty-acid--CoA ligase 4	ACSL4	O60488	Homo sapiens	79 kDa	0	0	0	11	0	1	Unique
Far upstream element-binding protein 3	FUBP3	Q96I24	Homo sapiens	62 kDa	0	0	0	2	15	7	Unique
Beta-galactosidase	GLB1	P16278	Homo sapiens	76 kDa	0	0	0	0	8	10	Unique
3-hydroxyacyl-CoA dehydrogenase type-2	HSD17B10	Q99714	Homo sapiens	27 kDa	0	0	0	13	5	1	Unique
Glutathione S-transferase P	GSTP1	P09211	Homo sapiens	23 kDa	0	0	0	10	4	6	Unique
NAD(P)H dehydrogenase [quinone] 1	NQO1	P15559	Homo sapiens	31 kDa	0	0	0	12	2	1	Unique
Fructose-bisphosphate aldolase C	ALDOC	P09972	Homo sapiens	39 kDa	0	0	0	15	1	0	Unique
DAZ-associated protein 1	DAZAP1	Q96EP5	Homo sapiens	43 kDa	0	0	0	1	10	8	Unique
4F2 cell-surface antigen heavy chain	SLC3A2	P08195	Homo sapiens	68 kDa	0	0	0	10	1	0	Unique
Voltage-dependent anion-selective channel protein 3	VDAC3	Q9Y277	Homo sapiens	31 kDa	0	0	0	10	1	5	Unique
Guanine nucleotide-binding protein G(I)/G(S)/G(T) subunit beta-2	GNB2	P62879	Homo sapiens	37 kDa	0	0	0	16	10	11	Unique
Transketolase	TKT	P29401	Homo sapiens	68 kDa	0	0	1	52	18	16	86
Fructose-bisphosphate aldolase A	ALDOA	P04075	Homo sapiens	39 kDa	0	0	1	52	13	17	82
Voltage-dependent anion-selective channel protein 1	VDAC1	P21796	Homo sapiens	31 kDa	1	0	0	37	9	18	64
Polypyrimidine tract-binding protein 1	PTBP1	P26599	Homo sapiens	57 kDa	0	0	1	30	15	14	59
RNA-binding protein 14	RBM14	Q96PK6	Homo sapiens	69 kDa	3	1	0	8	112	104	56
NADH-cytochrome b5 reductase 3	CYB5R3	P00387	Homo sapiens	34 kDa	0	1	0	28	10	12	50
RNA-binding protein EWS	EWSR1	Q01844	Homo sapiens	68 kDa	0	1	0	7	22	21	50
Moesin	MSN	P26038	Homo sapiens	68 kDa	2	0	0	62	13	17	46
Dolichyl-diphosphooligosaccharide--protein glycosyltransferase subunit 2	RPN2	P04844	Homo sapiens	69 kDa	1	0	0	36	3	6	45
ATPase family AAA domain-containing protein 3A	ATAD3A	Q9NVI7	Homo sapiens	71 kDa	0	2	2	9	84	85	44.5
Transferrin receptor protein 1	TFRC	P02786	Homo sapiens	85 kDa	1	0	0	37	2	3	42
mRNA export factor	RAE1	P78406	Homo sapiens	41 kDa	2	1	0	2	59	63	41.3333
Calponin-2	CNN2	Q99439	Homo sapiens	34 kDa	1	0	0	7	17	17	41
FACT complex subunit SSRP1	SSRP1	Q08945	Homo sapiens	81 kDa	0	0	1	26	5	9	40
Dolichyl-diphosphooligosaccharide--protein glycosyltransferase 48 kDa subunit	DDOST	P39656	Homo sapiens	51 kDa	1	0	0	26	5	6	37
Serine/threonine-protein phosphatase PP1-alpha catalytic subunit	PPP1CA	P62136	Homo sapiens	38 kDa	1	0	0	13	12	12	37
60S ribosomal protein L15	RPL15	P61313	Homo sapiens	24 kDa	0	0	1	8	13	15	36
Histone H1.2	HIST1H1C	P16403	Homo sapiens	21 kDa	0	0	3	27	40	41	36
Calpain-1 catalytic subunit	CAPN1	P07384	Homo sapiens	82 kDa	3	1	0	14	68	59	35.25
Eukaryotic initiation factor 4A-I	EIF4A1	P60842	Homo sapiens	46 kDa	1	1	1	63	26	16	35
Ras-related protein Rab-3B	RAB3B	P20337	Homo sapiens	25 kDa	1	0	0	25	4	6	35
Serine/threonine-protein phosphatase PP1-gamma catalytic subunit	PPP1CC	P36873	Homo sapiens	37 kDa	1	0	0	12	11	11	34
Proteasome subunit beta type-4	PSMB4	P28070	Homo sapiens	29 kDa	0	0	1	11	13	9	33
Glucose-6-phosphate 1-dehydrogenase	G6PD	P11413	Homo sapiens	59 kDa	0	1	0	20	6	5	31
Casein kinase II subunit alpha	CSNK2A1	P68400	Homo sapiens	45 kDa	1	0	0	8	11	12	31
Peptidyl-prolyl cis-trans isomerase A	PPIA	P62937	Homo sapiens	18 kDa	0	0	3	19	34	37	30
Protein transport protein Sec61 subunit alpha isoform 1	SEC61A1	P61619	Homo sapiens	52 kDa	1	0	0	24	2	4	30
Histone H1.5	HIST1H1B	P16401	Homo sapiens	23 kDa	3	0	0	22	31	35	29.3333
Protein transport protein Sec23A	SEC23A	Q15436	Homo sapiens	86 kDa	1	0	0	14	7	8	29
40S ribosomal protein S12	RPS12	P25398	Homo sapiens	15 kDa	1	0	0	3	14	12	29
Histone H1.4	HIST1H1E	P10412	Homo sapiens	22 kDa	1	0	3	29	39	44	28
Aspartate aminotransferase, mitochondrial	GOT2	P00505	Homo sapiens	48 kDa	0	0	1	25	3	0	28
Annexin A6	ANXA6	P08133	Homo sapiens	76 kDa	1	1	0	53	1	1	27.5
Calreticulin	CALR	P27797	Homo sapiens	48 kDa	3	1	0	76	12	18	26.5
Neutral alpha-glucosidase AB	GANAB	Q14697	Homo sapiens	107 kDa	5	1	0	91	34	34	26.5
T-complex protein 1 subunit gamma	CCT3	P49368	Homo sapiens	61 kDa	1	0	0	17	5	4	26
ATP-citrate synthase	ACLY	P53396	Homo sapiens	121 kDa	1	2	1	72	16	14	25.5
Annexin A5	ANXA5	P08758	Homo sapiens	36 kDa	2	0	0	28	13	9	25
Histone H3.2	HIST2H3A	Q71DI3	Homo sapiens	15 kDa	0	0	3	22	24	28	24.6667
Sarcoplasmic/endoplasmic reticulum calcium ATPase 2	ATP2A2	P16615	Homo sapiens	115 kDa	1	1	0	47	0	1	24
Splicing factor U2AF 65 kDa subunit	U2AF2	P26368	Homo sapiens	54 kDa	1	0	0	16	5	3	24
Ras-related protein Rab-14	RAB14	P61106	Homo sapiens	24 kDa	1	0	0	12	5	7	24
Histone H2A.x	H2AFX	P16104	Homo sapiens	15 kDa	2	1	0	14	25	31	23.3333
Elongation factor Tu, mitochondrial	TUFM	P49411	Homo sapiens	50 kDa	0	1	1	27	10	9	23
Ubiquitin-like modifier-activating enzyme 1	UBA1	P22314	Homo sapiens	118 kDa	2	1	1	87	0	2	22.25
Serpin H1	SERPINH1	P50454	Homo sapiens	46 kDa	5	4	0	94	49	48	21.2222
Actin, aortic smooth muscle	ACTA2	P62736	Homo sapiens	42 kDa	35	0	0	133	293	302	20.8
AP-2 complex subunit beta	AP2B1	P63010	Homo sapiens	105 kDa	2	1	0	54	4	4	20.6667
Nucleolar protein 58	NOP58	Q9Y2X3	Homo sapiens	60 kDa	3	0	0	45	7	10	20.6667
Tubulin beta-4A chain	TUBB4A	P04350	Homo sapiens	50 kDa	0	17	0	120	110	120	20.5882
Cofilin-1	CFL1	P23528	Homo sapiens	19 kDa	2	0	1	24	17	20	20.3333
Fatty acid synthase	FASN	P49327	Homo sapiens	273 kDa	2	0	6	116	23	22	20.125
Septin-7	SEP7	Q16181	Homo sapiens	51 kDa	0	1	0	10	5	5	20
Malate dehydrogenase, mitochondrial	MDH2	P40926	Homo sapiens	36 kDa	0	0	3	49	5	5	19.6667
40S ribosomal protein S7	RPS7	P62081	Homo sapiens	22 kDa	2	1	0	16	20	23	19.6667
Adenylyl cyclase-associated protein 1	CAP1	Q01518	Homo sapiens	52 kDa	1	0	1	35	2	2	19.5
Protein transport protein Sec16A	SEC16A	O15027	Homo sapiens	234 kDa	1	0	0	1	8	10	19
Nuclear mitotic apparatus protein 1	NUMA1	Q14980	Homo sapiens	238 kDa	6	4	0	31	79	74	18.4
Core histone macro-H2A.1	H2AFY	O75367	Homo sapiens	40 kDa	2	1	0	25	14	16	18.3333
Beta-actin-like protein 2	ACTBL2	Q562R1	Homo sapiens	42 kDa	0	14	3	39	138	132	18.1765
WD repeat-containing protein 1	WDR1	O75083	Homo sapiens	66 kDa	2	2	0	35	19	18	18
Plasma membrane calcium-transporting ATPase 4	ATP2B4	P23634	Homo sapiens	138 kDa	1	2	0	47	3	4	18
Dedicator of cytokinesis protein 7	DOCK7	Q96N67	Homo sapiens	243 kDa	0	1	0	1	7	10	18
Heterogeneous nuclear ribonucleoprotein U-like protein 1	HNRNPUL1	Q9BUJ2	Homo sapiens	96 kDa	5	3	0	14	62	63	17.375
Clathrin heavy chain 1	CLTC	Q00610	Homo sapiens	192 kDa	14	8	1	209	95	88	17.0435
Guanine nucleotide-binding protein G(I)/G(S)/G(T) subunit beta-1	GNB1	P62873	Homo sapiens	37 kDa	2	0	0	17	7	10	17
UTP--glucose-1-phosphate uridylyltransferase	UGP2	Q16851	Homo sapiens	57 kDa	0	1	0	16	0	1	17
Serine hydroxymethyltransferase, mitochondrial	SHMT2	P34897	Homo sapiens	56 kDa	0	0	3	38	4	8	16.6667
Histone H2B type 1-C/E/F/G/I	HIST1H2BC	P62807	Homo sapiens	14 kDa	11	0	6	73	93	113	16.4118
DBIRD complex subunit KIAA1967	KIAA1967	Q8N163	Homo sapiens	103 kDa	1	1	0	23	3	6	16
Heterogeneous nuclear ribonucleoprotein R	HNRNPR	O43390	Homo sapiens	71 kDa	2	1	0	30	9	9	16
Cartilage-associated protein	CRTAP	O75718	Homo sapiens	47 kDa	0	0	1	13	2	1	16
60S ribosomal protein L13a	RPL13A	P40429	Homo sapiens	24 kDa	2	0	0	5	12	13	15
CAD protein	CAD	P27708	Homo sapiens	243 kDa	1	1	0	11	11	8	15
Myosin light polypeptide 6	MYL6	P60660	Homo sapiens	17 kDa	1	2	0	11	16	18	15
Ras-related protein Rab-6A	RAB6A	P20340	Homo sapiens	24 kDa	1	0	0	10	2	3	15
Triosephosphate isomerase	TPI1	P60174	Homo sapiens	31 kDa	1	0	3	26	14	19	14.75
Dolichyl-diphosphooligosaccharide--protein glycosyltransferase subunit 1	RPN1	P04843	Homo sapiens	69 kDa	4	1	1	48	20	20	14.6667
Electron transfer flavoprotein subunit alpha, mitochondrial	ETFA	P13804	Homo sapiens	35 kDa	1	0	0	11	1	2	14
Lamina-associated polypeptide 2, isoforms beta/gamma	TMPO	P42167	Homo sapiens	51 kDa	1	0	0	13	1	0	14
60S ribosomal protein L26	RPL26	P61254	Homo sapiens	17 kDa	2	1	0	5	17	19	13.6667
Actin-related protein 2/3 complex subunit 1B	ARPC1B	O15143	Homo sapiens	41 kDa	1	2	0	12	11	18	13.6667
Translational activator GCN1	GCN1L1	Q92616	Homo sapiens	293 kDa	1	0	1	17	5	5	13.5
Glycine--tRNA ligase	GARS	P41250	Homo sapiens	83 kDa	1	1	0	25	1	1	13.5
ATP synthase subunit gamma, mitochondrial	ATP5C1	P36542	Homo sapiens	33 kDa	2	0	0	10	8	9	13.5
AP-1 complex subunit beta-1	AP1B1	Q10567	Homo sapiens	105 kDa	1	1	0	25	1	1	13.5
Alpha-enolase	ENO1	P06733	Homo sapiens	47 kDa	3	2	10	130	34	36	13.3333
Nuclear pore complex protein Nup98-Nup96	NUP98	P52948	Homo sapiens	198 kDa	6	7	0	11	83	75	13
Heterogeneous nuclear ribonucleoprotein A0	HNRNPA0	Q13151	Homo sapiens	31 kDa	4	1	1	5	36	36	12.8333
Calpain small subunit 1	CAPNS1	P04632	Homo sapiens	28 kDa	3	3	0	6	33	37	12.6667
60S ribosomal protein L7a	RPL7A	P62424	Homo sapiens	30 kDa	1	1	1	17	12	9	12.6667
Septin-2	SEP2	Q15019	Homo sapiens	41 kDa	2	1	0	17	11	10	12.6667
Pre-mRNA-processing factor 40 homolog A	PRPF40A	O75400	Homo sapiens	109 kDa	1	1	0	11	7	7	12.5
Peptidyl-prolyl cis-trans isomerase B	PPIB	P23284	Homo sapiens	24 kDa	3	1	0	21	15	13	12.25
Extended synaptotagmin-1	ESYT1	Q9BSJ8	Homo sapiens	123 kDa	3	3	0	67	3	3	12.1667
Alpha-actinin-1	ACTN1	P12814	Homo sapiens	103 kDa	15	15	0	143	105	111	11.9667
Pyruvate kinase PKM	PKM	P14618	Homo sapiens	58 kDa	12	9	8	188	77	80	11.8966
ADP/ATP translocase 2	SLC25A5	P05141	Homo sapiens	33 kDa	3	2	0	23	20	16	11.8
T-complex protein 1 subunit beta	CCT2	P78371	Homo sapiens	57 kDa	3	2	0	57	0	2	11.8
Elongation factor 1-gamma	EEF1G	P26641	Homo sapiens	50 kDa	2	1	1	30	9	8	11.75
Coronin-1C	CORO1C	Q9ULV4	Homo sapiens	53 kDa	4	6	0	28	45	44	11.7
Enhancer of rudimentary homolog	ERH	P84090	Homo sapiens	12 kDa	1	1	1	4	17	14	11.6667
Far upstream element-binding protein 1	FUBP1	Q96AE4	Homo sapiens	68 kDa	2	2	0	1	25	20	11.5
Histone deacetylase complex subunit SAP18	SAP18	O00422	Homo sapiens	18 kDa	1	1	0	4	9	10	11.5
60S ribosomal protein L4	RPL4	P36578	Homo sapiens	48 kDa	6	5	0	43	38	45	11.4545
ADP-ribosylation factor 1	ARF1	P84077	Homo sapiens	21 kDa	3	0	0	15	8	11	11.3333
AP-2 complex subunit alpha-1	AP2A1	O95782	Homo sapiens	108 kDa	2	2	0	43	0	1	11
Pseudopodium-enriched atypical kinase 1	PEAK1	Q9H792	Homo sapiens	193 kDa	1	0	1	0	10	12	11
Procollagen-lysine,2-oxoglutarate 5-dioxygenase 1	PLOD1	Q02809	Homo sapiens	84 kDa	1	2	0	31	1	1	11
PDZ and LIM domain protein 7	PDLIM7	Q9NR12	Homo sapiens	50 kDa	2	1	0	10	10	13	11
Ras-related protein Rab-10	RAB10	P61026	Homo sapiens	23 kDa	2	0	0	11	6	5	11
Ras-related protein Rab-1A	RAB1A	P62820	Homo sapiens	23 kDa	4	0	0	24	8	11	10.75
HEAT repeat-containing protein 1	HEATR1	Q9H583	Homo sapiens	242 kDa	3	0	0	28	0	4	10.6667
Stress-70 protein, mitochondrial	HSPA9	P38646	Homo sapiens	74 kDa	6	3	1	91	7	7	10.5
Actin, alpha cardiac muscle 1	ACTC1	P68032	Homo sapiens	42 kDa	39	35	0	143	311	319	10.4459
Matrin-3	MATR3	P43243	Homo sapiens	95 kDa	6	4	5	43	59	54	10.4
Non-POU domain-containing octamer-binding protein	NONO	Q15233	Homo sapiens	54 kDa	3	2	0	25	14	13	10.4
Filamin-A	FLNA	P21333	Homo sapiens	281 kDa	74	39	0	518	317	335	10.354
EH domain-containing protein 2	EHD2	Q9NZN4	Homo sapiens	61 kDa	2	1	0	25	4	2	10.3333
UDP-glucose 6-dehydrogenase	UGDH	O60701	Homo sapiens	55 kDa	2	1	0	26	2	3	10.3333
Protein disulfide-isomerase A6	PDIA6	Q15084	Homo sapiens	48 kDa	4	4	0	52	13	16	10.125
Histone H2B type 2-E	HIST2H2BE	Q16778	Homo sapiens	14 kDa	9	13	4	64	88	111	10.1154
Guanine nucleotide-binding protein subunit beta-2-like 1	GNB2L1	P63244	Homo sapiens	35 kDa	11	1	0	30	42	48	10
BAG family molecular chaperone regulator 2	BAG2	O95816	Homo sapiens	24 kDa	2	2	1	2	20	28	10
Alpha-actinin-4	ACTN4	O43707	Homo sapiens	105 kDa	19	16	0	127	108	110	9.85714
T-complex protein 1 subunit eta	CCT7	Q99832	Homo sapiens	59 kDa	2	0	2	36	1	2	9.75
14-3-3 protein gamma	YWHAG	P61981	Homo sapiens	28 kDa	2	1	1	9	12	18	9.75
Actin, cytoplasmic 2	ACTG1	P63261	Homo sapiens	42 kDa	72	59	20	294	569	589	9.61589
DNA damage-binding protein 1	DDB1	Q16531	Homo sapiens	127 kDa	1	1	0	18	0	1	9.5
Polyadenylate-binding protein 1	PABPC1	P11940	Homo sapiens	71 kDa	5	6	1	50	31	33	9.5
Heterogeneous nuclear ribonucleoprotein Q	SYNCRIP	O60506	Homo sapiens	70 kDa	4	1	1	37	8	12	9.5
40S ribosomal protein S16	RPS16	P62249	Homo sapiens	16 kDa	1	2	1	8	16	14	9.5
60S ribosomal protein L21	RPL21	P46778	Homo sapiens	19 kDa	1	3	0	6	17	15	9.5
Nucleolar RNA helicase 2	DDX21	Q9NR30	Homo sapiens	87 kDa	4	1	2	44	11	11	9.42857
Glyceraldehyde-3-phosphate dehydrogenase	GAPDH	P04406	Homo sapiens	36 kDa	14	5	6	104	72	59	9.4
X-ray repair cross-complementing protein 6	XRCC6	P12956	Homo sapiens	70 kDa	4	1	0	37	5	5	9.4
Prohibitin-2	PHB2	Q99623	Homo sapiens	33 kDa	2	1	2	16	15	16	9.4
60S ribosomal protein L3	RPL3	P39023	Homo sapiens	46 kDa	8	6	0	63	33	35	9.35714
L-lactate dehydrogenase A chain	LDHA	P00338	Homo sapiens	37 kDa	4	5	3	50	31	31	9.33333
Actin-related protein 3	ACTR3	P61158	Homo sapiens	47 kDa	6	2	0	34	18	20	9
Peroxiredoxin-6	PRDX6	P30041	Homo sapiens	25 kDa	2	3	0	12	12	21	9
Leucine zipper protein 1	LUZP1	Q86V48	Homo sapiens	120 kDa	1	1	0	0	8	10	9
RNA-binding protein 39	RBM39	Q14498	Homo sapiens	59 kDa	2	3	0	12	19	14	9
Lamina-associated polypeptide 2, isoform alpha	TMPO	P42166	Homo sapiens	75 kDa	1	1	0	16	2	0	9
Mitochondrial 2-oxoglutarate/malate carrier protein	SLC25A11	Q02978	Homo sapiens	34 kDa	2	0	0	10	4	4	9
Protein disulfide-isomerase	P4HB	P07237	Homo sapiens	57 kDa	12	4	0	98	19	26	8.9375
ADP/ATP translocase 3	SLC25A6	P12236	Homo sapiens	33 kDa	3	3	0	23	17	13	8.83333
Myosin-9	MYH9	P35579	Homo sapiens	227 kDa	43	30	1	298	172	180	8.78378
Peroxisomal multifunctional enzyme type 2	HSD17B4	P51659	Homo sapiens	80 kDa	2	2	0	32	0	3	8.75
Liprin-beta-1	PPFIBP1	Q86W92	Homo sapiens	114 kDa	4	3	0	1	32	28	8.71429
Peroxiredoxin-4	PRDX4	Q13162	Homo sapiens	31 kDa	2	1	0	9	7	10	8.66667
Splicing factor, proline- and glutamine-rich	SFPQ	P23246	Homo sapiens	76 kDa	1	1	3	31	7	5	8.6
40S ribosomal protein S8	RPS8	P62241	Homo sapiens	24 kDa	5	3	1	32	22	23	8.55556
Protein disulfide-isomerase A3	PDIA3	P30101	Homo sapiens	57 kDa	9	4	0	70	18	23	8.53846
RNA-binding protein FUS	FUS	P35637	Homo sapiens	53 kDa	4	3	1	12	29	27	8.5
Delta-1-pyrroline-5-carboxylate synthase	ALDH18A1	P54886	Homo sapiens	87 kDa	2	1	1	27	4	3	8.5
DNA topoisomerase 2-alpha	TOP2A	P11388	Homo sapiens	174 kDa	2	0	0	16	0	1	8.5
Nucleolar protein 56	NOP56	O00567	Homo sapiens	66 kDa	4	2	0	39	5	7	8.5
F-actin-capping protein subunit alpha-1	CAPZA1	P52907	Homo sapiens	33 kDa	4	2	0	15	20	16	8.5
40S ribosomal protein S2	RPS2	P15880	Homo sapiens	31 kDa	3	2	2	19	20	20	8.42857
Filamin-B	FLNB	O75369	Homo sapiens	278 kDa	16	7	0	108	38	47	8.3913
40S ribosomal protein S6	RPS6	P62753	Homo sapiens	29 kDa	3	4	1	19	26	22	8.375
Tubulin beta-3 chain	TUBB3	Q13509	Homo sapiens	50 kDa	21	23	0	152	106	110	8.36364
Phosphoglycerate mutase 1	PGAM1	P18669	Homo sapiens	29 kDa	2	0	1	14	6	5	8.33333
PERQ amino acid-rich with GYF domain-containing protein 2	GIGYF2	Q6Y7W6	Homo sapiens	150 kDa	0	3	0	1	11	13	8.33333
UDP-glucose:glycoprotein glucosyltransferase 1	UGGT1	Q9NYU2	Homo sapiens	177 kDa	5	2	0	48	5	4	8.14286
Profilin-1	PFN1	P07737	Homo sapiens	15 kDa	4	3	2	27	21	25	8.11111
ATP synthase subunit beta, mitochondrial	ATP5B	P06576	Homo sapiens	57 kDa	7	4	5	115	6	7	8
T-complex protein 1 subunit alpha	TCP1	P17987	Homo sapiens	60 kDa	1	2	2	28	4	8	8
Prolyl 4-hydroxylase subunit alpha-1	P4HA1	P13674	Homo sapiens	61 kDa	3	2	0	16	11	13	8
D-3-phosphoglycerate dehydrogenase	PHGDH	O43175	Homo sapiens	57 kDa	1	1	3	25	6	9	8
Ribonuclease inhibitor	RNH1	P13489	Homo sapiens	50 kDa	2	2	0	21	4	7	8
26S proteasome non-ATPase regulatory subunit 3	PSMD3	O43242	Homo sapiens	61 kDa	1	0	1	15	1	0	8
Cell division control protein 42 homolog	CDC42	P60953	Homo sapiens	21 kDa	1	1	0	10	1	5	8
Histone H2A type 1-B/E	HIST1H2AB	P04908	Homo sapiens	14 kDa	7	0	4	29	29	30	8
Elongation factor 2	EEF2	P13639	Homo sapiens	95 kDa	10	11	9	136	55	47	7.93333
Filamin-C	FLNC	Q14315	Homo sapiens	291 kDa	65	34	0	348	215	219	7.89899
60S ribosomal protein L11	RPL11	P62913	Homo sapiens	20 kDa	1	3	2	7	18	22	7.83333
Coatomer subunit beta'	COPB2	P35606	Homo sapiens	102 kDa	3	3	0	27	10	9	7.66667
F-actin-capping protein subunit alpha-2	CAPZA2	P47755	Homo sapiens	33 kDa	3	0	0	7	11	5	7.66667
Tubulin beta-4B chain	TUBB4B	P68371	Homo sapiens	50 kDa	25	22	19	176	157	169	7.60606
Chloride intracellular channel protein 1	CLIC1	O00299	Homo sapiens	27 kDa	2	3	0	29	5	4	7.6
Phosphate carrier protein, mitochondrial	SLC25A3	Q00325	Homo sapiens	40 kDa	1	2	1	19	6	5	7.5
Valine--tRNA ligase	VARS	P26640	Homo sapiens	140 kDa	1	1	0	13	0	2	7.5
Programmed cell death 6-interacting protein	PDCD6IP	Q8WUM4	Homo sapiens	96 kDa	1	1	0	14	1	0	7.5
Tubulin beta-6 chain	TUBB6	Q9BUF5	Homo sapiens	50 kDa	14	16	6	97	82	85	7.33333
X-ray repair cross-complementing protein 5	XRCC5	P13010	Homo sapiens	83 kDa	3	3	0	36	2	6	7.33333
T-complex protein 1 subunit zeta	CCT6A	P40227	Homo sapiens	58 kDa	1	1	1	17	3	2	7.33333
SAFB-like transcription modulator	SLTM	Q9NWH9	Homo sapiens	117 kDa	3	0	0	3	11	8	7.33333
Tubulin alpha-1B chain	TUBA1B	P68363	Homo sapiens	50 kDa	27	22	0	166	90	101	7.28571
von Willebrand factor A domain-containing protein 8	VWA8	A3KMH1	Homo sapiens	215 kDa	2	2	0	2	11	16	7.25
Heat shock cognate 71 kDa protein	HSPA8	P11142	Homo sapiens	71 kDa	21	15	12	144	96	103	7.14583
Tubulin beta chain	TUBB	P07437	Homo sapiens	50 kDa	34	29	20	211	183	197	7.12048
Histone H2A type 1-D	HIST1H2AD	P20671	Homo sapiens	14 kDa	8	5	4	40	38	43	7.11765
DBIRD complex subunit ZNF326	ZNF326	Q5BKZ1	Homo sapiens	66 kDa	6	7	0	22	32	38	7.07692
Tubulin beta-2B chain	TUBB2B	Q9BVA1	Homo sapiens	50 kDa	25	21	17	155	139	149	7.03175
N-acetyltransferase 10	NAT10	Q9H0A0	Homo sapiens	116 kDa	2	0	0	12	1	1	7
rRNA 2'-O-methyltransferase fibrillarin	FBL	P22087	Homo sapiens	34 kDa	4	1	1	16	14	12	7
Dolichyl-diphosphooligosaccharide--protein glycosyltransferase subunit STT3A	STT3A	P46977	Homo sapiens	81 kDa	2	1	0	11	4	6	7
T-complex protein 1 subunit delta	CCT4	P50991	Homo sapiens	58 kDa	1	1	3	31	2	2	7
F-actin-capping protein subunit beta	CAPZB	P47756	Homo sapiens	31 kDa	3	2	0	16	9	10	7
Myoferlin	MYOF	Q9NZM1	Homo sapiens	235 kDa	20	9	0	131	32	35	6.82759
Annexin A2	ANXA2	P07355	Homo sapiens	39 kDa	20	13	0	112	55	57	6.78788
14-3-3 protein epsilon	YWHAE	P62258	Homo sapiens	29 kDa	2	0	2	9	7	11	6.75
Bcl-2-associated transcription factor 1	BCLAF1	Q9NYF8	Homo sapiens	106 kDa	20	16	7	37	134	119	6.74419
Voltage-dependent anion-selective channel protein 2	VDAC2	P45880	Homo sapiens	32 kDa	4	2	1	26	11	10	6.71429
Heat shock protein beta-1	HSPB1	P04792	Homo sapiens	23 kDa	8	5	0	14	36	37	6.69231
Gelsolin	GSN	P06396	Homo sapiens	86 kDa	8	7	0	27	35	38	6.66667
Thioredoxin domain-containing protein 5	TXNDC5	Q8NBS9	Homo sapiens	48 kDa	2	1	0	16	2	2	6.66667
26S protease regulatory subunit 7	PSMC2	P35998	Homo sapiens	49 kDa	0	2	1	16	1	3	6.66667
Polyadenylate-binding protein 4	PABPC4	Q13310	Homo sapiens	71 kDa	5	4	0	30	14	16	6.66667
Putative RNA-binding protein Luc7-like 1	LUC7L	Q9NQ29	Homo sapiens	44 kDa	2	3	0	7	11	15	6.6
ATP-dependent RNA helicase A	DHX9	Q08211	Homo sapiens	141 kDa	15	9	5	93	49	49	6.58621
Heterogeneous nuclear ribonucleoprotein K	HNRNPK	P61978	Homo sapiens	51 kDa	9	9	3	63	40	34	6.52381
60S ribosomal protein L18a	RPL18A	Q02543	Homo sapiens	21 kDa	4	1	1	9	15	15	6.5
60 kDa heat shock protein, mitochondrial	HSPD1	P10809	Homo sapiens	61 kDa	8	4	4	85	10	8	6.4375
Heterogeneous nuclear ribonucleoprotein L	HNRNPL	P14866	Homo sapiens	64 kDa	5	3	0	29	9	13	6.375
Trifunctional enzyme subunit alpha, mitochondrial	HADHA	P40939	Homo sapiens	83 kDa	9	6	0	89	3	3	6.33333
Nuclear pore complex protein Nup88	NUP88	Q99567	Homo sapiens	84 kDa	3	0	0	1	10	8	6.33333
Heat shock-related 70 kDa protein 2	HSPA2	P54652	Homo sapiens	70 kDa	9	6	6	49	39	44	6.28571
RNA binding motif protein, X-linked-like-1	RBMXL1	Q96E39	Homo sapiens	42 kDa	8	3	0	21	25	23	6.27273
Far upstream element-binding protein 2	KHSRP	Q92945	Homo sapiens	73 kDa	1	2	2	7	15	9	6.2
Interleukin enhancer-binding factor 3	ILF3	Q12906	Homo sapiens	95 kDa	9	4	0	55	11	13	6.07692
Estradiol 17-beta-dehydrogenase 12	HSD17B12	Q53GQ0	Homo sapiens	34 kDa	2	0	0	10	0	2	6
60S ribosomal protein L10a	RPL10A	P62906	Homo sapiens	25 kDa	8	0	1	9	23	22	6
RNA-binding protein 25	RBM25	P49756	Homo sapiens	100 kDa	3	2	1	11	10	15	6
Annexin A1	ANXA1	P04083	Homo sapiens	39 kDa	4	3	0	33	4	5	6
Prohibitin	PHB	P35232	Homo sapiens	30 kDa	2	1	1	11	8	5	6
HLA class I histocompatibility antigen, A-2 alpha chain	HLA-A	P01892	Homo sapiens	41 kDa	2	2	0	14	4	6	6
Transducin beta-like protein 3	TBL3	Q12788	Homo sapiens	89 kDa	2	1	0	15	2	1	6
ADP-ribosylation factor 4	ARF4	P18085	Homo sapiens	21 kDa	4	0	0	12	5	7	6
Myosin-10	MYH10	P35580	Homo sapiens	229 kDa	12	7	0	55	26	32	5.94737
60S ribosomal protein L5	RPL5	P46777	Homo sapiens	34 kDa	10	2	0	12	31	28	5.91667
Heterogeneous nuclear ribonucleoproteins C1/C2	HNRNPC	P07910	Homo sapiens	34 kDa	10	7	1	30	37	39	5.88889
Tubulin alpha-1C chain	TUBA1C	Q9BQE3	Homo sapiens	50 kDa	23	22	9	142	83	92	5.87037
Myosin light chain kinase, smooth muscle	MYLK	Q15746	Homo sapiens	211 kDa	4	3	0	17	12	12	5.85714
Nuclear pore complex protein Nup214	NUP214	P35658	Homo sapiens	214 kDa	10	2	0	3	34	33	5.83333
Importin subunit beta-1	KPNB1	Q14974	Homo sapiens	97 kDa	8	2	2	45	11	13	5.75
Aspartate--tRNA ligase, cytoplasmic	DARS	P14868	Homo sapiens	57 kDa	2	0	1	16	0	1	5.66667
WD repeat-containing protein 36	WDR36	Q8NI36	Homo sapiens	105 kDa	2	1	0	12	2	3	5.66667
Lamin-B1	LMNB1	P20700	Homo sapiens	66 kDa	29	21	0	24	129	129	5.64
Actin-related protein 2	ACTR2	P61160	Homo sapiens	45 kDa	3	4	0	21	9	9	5.57143
Ras-related protein Rab-1B	RAB1B	Q9H0U4	Homo sapiens	22 kDa	3	4	0	23	7	9	5.57143
40S ribosomal protein S3a	RPS3A	P61247	Homo sapiens	30 kDa	10	6	0	17	36	36	5.5625
Guanine nucleotide-binding protein G(s) subunit alpha isoforms XLas	GNAS	Q5JWF2	Homo sapiens	111 kDa	1	1	0	10	0	1	5.5
T-complex protein 1 subunit epsilon	CCT5	P48643	Homo sapiens	60 kDa	1	1	2	18	3	1	5.5
Histone H4	HIST1H4A	P62805	Homo sapiens	11 kDa	15	9	4	50	44	59	5.46429
Microtubule-associated protein 1B	MAP1B	P46821	Homo sapiens	271 kDa	14	7	0	68	20	23	5.28571
Interleukin enhancer-binding factor 2	ILF2	Q12905	Homo sapiens	43 kDa	6	5	0	41	9	8	5.27273
Emerin	EMD	P50402	Homo sapiens	29 kDa	5	3	0	7	18	17	5.25
FACT complex subunit SPT16	SUPT16H	Q9Y5B9	Homo sapiens	120 kDa	7	2	1	27	12	13	5.2
Heterogeneous nuclear ribonucleoprotein F	HNRNPF	P52597	Homo sapiens	46 kDa	9	8	3	40	32	32	5.2
Serine/arginine-rich splicing factor 3	SRSF3	P84103	Homo sapiens	19 kDa	5	3	0	6	17	18	5.125
Sodium/potassium-transporting ATPase subunit alpha-1	ATP1A1	P05023	Homo sapiens	113 kDa	6	3	0	37	4	5	5.11111
Cytoplasmic dynein 1 heavy chain 1	DYNC1H1	Q14204	Homo sapiens	532 kDa	23	14	2	163	17	19	5.10256
Elongation factor 1-alpha 1	EEF1A1	P68104	Homo sapiens	50 kDa	18	26	6	128	59	68	5.1
78 kDa glucose-regulated protein	HSPA5	P11021	Homo sapiens	72 kDa	25	20	4	162	40	47	5.08163
Nuclear pore complex protein Nup205	NUP205	Q92621	Homo sapiens	228 kDa	9	4	0	11	25	30	5.07692
ATP synthase subunit alpha, mitochondrial	ATP5A1	P25705	Homo sapiens	60 kDa	11	11	3	88	20	18	5.04
Prolow-density lipoprotein receptor-related protein 1	LRP1	Q07954	Homo sapiens	505 kDa	6	0	0	27	2	1	5
60S ribosomal protein L8	RPL8	P62917	Homo sapiens	28 kDa	5	5	1	12	21	22	5
Apoptotic chromatin condensation inducer in the nucleus	ACIN1	Q9UKV3	Homo sapiens	152 kDa	4	2	1	22	6	7	5
Heterogeneous nuclear ribonucleoprotein M	HNRNPM	P52272	Homo sapiens	78 kDa	39	16	4	62	119	113	4.98305

## Sheet: Filtered_Non-specific
Description	Gene	Accession	Taxonomy	MW	SC, GFP HSV1_01	SC, GFP HSV1_02	SC, GFP HSV1_03	SC, GFPVP26 HSV1_01	SC, GFPVP26 HSV1_02	SC, GFPVP26 HSV1_03	Average SC Fold Enriched GFPVP26/GFP
60S ribosomal protein L24	RPL24	P83731	Homo sapiens	18 kDa	5	3	0	14	13	12	4.875
Protein ELYS	AHCTF1	Q8WYP5	Homo sapiens	253 kDa	4	2	0	11	9	9	4.83333
L-lactate dehydrogenase B chain	LDHB	P07195	Homo sapiens	37 kDa	4	2	6	27	16	15	4.83333
14-3-3 protein zeta/delta	YWHAZ	P63104	Homo sapiens	28 kDa	7	1	2	19	11	18	4.8
26S proteasome non-ATPase regulatory subunit 2	PSMD2	Q13200	Homo sapiens	100 kDa	3	2	0	18	3	3	4.8
40S ribosomal protein S20	RPS20	P60866	Homo sapiens	13 kDa	2	1	2	4	10	10	4.8
Four and a half LIM domains protein 2	FHL2	Q14192	Homo sapiens	32 kDa	4	1	0	5	11	8	4.8
Vimentin	VIM	P08670	Homo sapiens	54 kDa	735	484	18	854	2567	2512	4.79628
Fibronectin	FN1	P02751	Homo sapiens	263 kDa	125	73	0	510	207	228	4.77273
Heterogeneous nuclear ribonucleoprotein H	HNRNPH1	P31943	Homo sapiens	49 kDa	22	14	6	58	72	69	4.7381
Major vault protein	MVP	Q14764	Homo sapiens	99 kDa	17	8	0	63	26	29	4.72
Transitional endoplasmic reticulum ATPase	VCP	P55072	Homo sapiens	89 kDa	12	7	0	59	13	17	4.68421
Dihydropyrimidinase-related protein 2	DPYSL2	Q16555	Homo sapiens	62 kDa	5	6	1	33	7	16	4.66667
40S ribosomal protein SA	RPSA	P08865	Homo sapiens	33 kDa	7	7	2	19	23	32	4.625
SUN domain-containing protein 2	SUN2	Q9UH99	Homo sapiens	80 kDa	7	1	0	18	10	9	4.625
60S ribosomal protein L9	RPL9	P32969	Homo sapiens	22 kDa	5	5	0	14	14	18	4.6
Erlin-1	ERLIN1	O75477	Homo sapiens	39 kDa	3	2	0	10	6	7	4.6
Poly(U)-binding-splicing factor PUF60	PUF60	Q9UHX1	Homo sapiens	60 kDa	11	6	0	37	22	19	4.58824
Heat shock protein 75 kDa, mitochondrial	TRAP1	Q12931	Homo sapiens	80 kDa	2	1	4	30	2	0	4.57143
GTP-binding nuclear protein Ran	RAN	P62826	Homo sapiens	24 kDa	3	2	2	9	12	11	4.57143
14-3-3 protein theta	YWHAQ	P27348	Homo sapiens	28 kDa	5	3	1	17	11	13	4.55556
60S ribosomal protein L14	RPL14	P50914	Homo sapiens	23 kDa	5	2	1	11	14	11	4.5
Endoplasmin	HSP90B1	P14625	Homo sapiens	92 kDa	17	14	3	129	6	14	4.38235
Coatomer subunit alpha	COPA	P53621	Homo sapiens	138 kDa	7	7	0	39	11	11	4.35714
Inosine-5'-monophosphate dehydrogenase 2	IMPDH2	P12268	Homo sapiens	56 kDa	2	1	3	17	5	4	4.33333
Serine/threonine-protein phosphatase 2A 65 kDa regulatory subunit A alpha isoform	PPP2R1A	P30153	Homo sapiens	65 kDa	2	1	0	12	0	1	4.33333
Sorting nexin-9	SNX9	Q9Y5X1	Homo sapiens	67 kDa	3	3	0	3	12	11	4.33333
Guanine nucleotide-binding protein G(i) subunit alpha-2	GNAI2	P04899	Homo sapiens	40 kDa	6	5	0	34	6	7	4.27273
Heterogeneous nuclear ribonucleoprotein A3	HNRNPA3	P51991	Homo sapiens	40 kDa	16	6	1	30	38	30	4.26087
ELAV-like protein 1	ELAVL1	Q15717	Homo sapiens	36 kDa	2	4	2	5	16	13	4.25
Calnexin	CANX	P27824	Homo sapiens	68 kDa	3	1	1	20	0	1	4.2
Drebrin	DBN1	Q16643	Homo sapiens	71 kDa	10	5	0	11	23	29	4.2
Zinc finger CCCH-type antiviral protein 1	ZC3HAV1	Q7Z2W4	Homo sapiens	101 kDa	3	2	0	12	4	5	4.2
Talin-1	TLN1	Q9Y490	Homo sapiens	270 kDa	34	25	1	176	34	41	4.18333
Heat shock protein HSP 90-beta	HSP90AB1	P08238	Homo sapiens	83 kDa	21	15	15	162	24	26	4.15686
116 kDa U5 small nuclear ribonucleoprotein component	EFTUD2	Q15029	Homo sapiens	109 kDa	4	1	3	29	0	4	4.125
Putative RNA-binding protein Luc7-like 2	LUC7L2	Q9Y383	Homo sapiens	47 kDa	3	7	1	15	13	17	4.09091
Galectin-1	LGALS1	P09382	Homo sapiens	15 kDa	19	8	0	55	28	25	4
Heat shock 70 kDa protein 1A/1B	HSPA1A	P08107	Homo sapiens	70 kDa	5	7	9	43	20	21	4
40S ribosomal protein S13	RPS13	P62277	Homo sapiens	17 kDa	4	4	0	6	14	12	4
Eukaryotic translation initiation factor 3 subunit B	EIF3B	P55884	Homo sapiens	92 kDa	4	3	0	16	5	7	4
Histone H2A.V	H2AFV	Q71UI9	Homo sapiens	14 kDa	2	2	3	7	9	12	4
Heterogeneous nuclear ribonucleoprotein H2	HNRNPH2	P55795	Homo sapiens	49 kDa	18	12	0	39	42	38	3.96667
Lamin-B2	LMNB2	Q03252	Homo sapiens	68 kDa	36	22	0	29	95	104	3.93103
RNA-binding motif protein, X chromosome	RBMX	P38159	Homo sapiens	42 kDa	13	6	6	31	32	35	3.92
40S ribosomal protein S14	RPS14	P62263	Homo sapiens	16 kDa	3	2	4	8	13	14	3.88889
Serine/arginine-rich splicing factor 1	SRSF1	Q07955	Homo sapiens	28 kDa	7	5	3	11	24	23	3.86667
60S ribosomal protein L12	RPL12	P30050	Homo sapiens	18 kDa	5	4	4	10	21	19	3.84615
RuvB-like 1	RUVBL1	Q9Y265	Homo sapiens	50 kDa	4	1	1	12	6	5	3.83333
182 kDa tankyrase-1-binding protein	TNKS1BP1	Q9C0C2	Homo sapiens	182 kDa	8	2	1	3	18	21	3.81818
Peroxiredoxin-1	PRDX1	Q06830	Homo sapiens	22 kDa	7	3	1	19	13	10	3.81818
6-phosphofructokinase type C	PFKP	Q01813	Homo sapiens	86 kDa	3	2	0	18	0	1	3.8
Heat shock protein HSP 90-alpha	HSP90AA1	P07900	Homo sapiens	85 kDa	15	14	14	125	18	20	3.7907
Staphylococcal nuclease domain-containing protein 1	SND1	Q7KZF4	Homo sapiens	102 kDa	9	9	0	51	6	11	3.77778
AP-2 complex subunit mu	AP2M1	Q96CW1	Homo sapiens	50 kDa	3	1	0	11	3	1	3.75
Unconventional myosin-Ic	MYO1C	O00159	Homo sapiens	122 kDa	27	23	0	85	46	56	3.74
Poly(rC)-binding protein 1	PCBP1	Q15365	Homo sapiens	37 kDa	7	6	2	29	14	13	3.73333
Nucleolin	NCL	P19338	Homo sapiens	77 kDa	7	4	0	30	5	6	3.72727
ATP-dependent RNA helicase DDX1	DDX1	Q92499	Homo sapiens	82 kDa	7	4	0	12	16	13	3.72727
40S ribosomal protein S17-like	RPS17L	P0CW22	Homo sapiens	16 kDa	8	2	1	9	14	18	3.72727
Putative pre-mRNA-splicing factor ATP-dependent RNA helicase DHX15	DHX15	O43143	Homo sapiens	91 kDa	6	3	1	31	3	3	3.7
Eukaryotic translation initiation factor 3 subunit E	EIF3E	P60228	Homo sapiens	52 kDa	2	1	0	10	1	0	3.66667
Envelope glycoprotein I	gI	P06487	Human herpesvirus 1 (strain 17)	41 kDa	3	2	13	16	24	26	3.66667
Protein disulfide-isomerase A4	PDIA4	P13667	Homo sapiens	73 kDa	10	4	1	48	3	3	3.6
40S ribosomal protein S11	RPS11	P62280	Homo sapiens	18 kDa	4	3	3	5	16	15	3.6
Ubiquitin-40S ribosomal protein S27a	RPS27A	P62979	Homo sapiens	18 kDa	12	10	3	22	36	31	3.56
Scaffold attachment factor B2	SAFB2	Q14151	Homo sapiens	107 kDa	6	3	0	13	8	11	3.55556
Heterogeneous nuclear ribonucleoproteins A2/B1	HNRNPA2B1	P22626	Homo sapiens	37 kDa	14	14	10	21	54	60	3.55263
Poly(rC)-binding protein 2	PCBP2	Q15366	Homo sapiens	39 kDa	4	5	2	24	8	7	3.54545
60S ribosomal protein L13	RPL13	P26373	Homo sapiens	24 kDa	5	9	3	9	26	25	3.52941
Nucleophosmin	NPM1	P06748	Homo sapiens	33 kDa	7	5	4	45	6	5	3.5
Zyxin	ZYX	Q15942	Homo sapiens	61 kDa	2	2	0	10	3	1	3.5
RuvB-like 2	RUVBL2	Q9Y230	Homo sapiens	51 kDa	3	0	3	13	3	5	3.5
RNA-binding protein Raly	RALY	Q9UKM9	Homo sapiens	32 kDa	3	3	0	5	6	10	3.5
Desmin	DES	P17661	Homo sapiens	54 kDa	57	47	0	47	160	155	3.48077
40S ribosomal protein S19	RPS19	P39019	Homo sapiens	16 kDa	8	4	1	2	21	22	3.46154
Insulin-like growth factor 2 mRNA-binding protein 2	IGF2BP2	Q9Y6M1	Homo sapiens	66 kDa	5	2	0	10	7	7	3.42857
LIM domain and actin-binding protein 1	LIMA1	Q9UHB6	Homo sapiens	85 kDa	5	7	0	11	16	14	3.41667
Heterogeneous nuclear ribonucleoprotein A1	HNRNPA1	P09651	Homo sapiens	39 kDa	13	9	2	15	37	28	3.33333
Trifunctional enzyme subunit beta, mitochondrial	HADHB	P55084	Homo sapiens	51 kDa	5	4	0	29	0	1	3.33333
60S ribosomal protein L23a	RPL23A	P62750	Homo sapiens	18 kDa	7	5	0	11	15	14	3.33333
Eukaryotic translation initiation factor 2 subunit 3	EIF2S3	P41091	Homo sapiens	51 kDa	3	3	1	18	4	1	3.28571
60S ribosomal protein L7	RPL7	P18124	Homo sapiens	29 kDa	13	9	3	29	26	27	3.28
Prelamin-A/C	LMNA	P02545	Homo sapiens	74 kDa	189	162	4	233	456	473	3.27324
40S ribosomal protein S3	RPS3	P23396	Homo sapiens	27 kDa	23	11	5	43	44	40	3.25641
tRNA-splicing ligase RtcB homolog	C22orf28	Q9Y3I0	Homo sapiens	55 kDa	4	4	1	5	17	7	3.22222
Thyroid hormone receptor-associated protein 3	THRAP3	Q9Y2W1	Homo sapiens	109 kDa	51	65	10	63	172	168	3.19841
40S ribosomal protein S4, X isoform	RPS4X	P62701	Homo sapiens	30 kDa	19	10	0	34	31	27	3.17241
Transformer-2 protein homolog beta	TRA2B	P62995	Homo sapiens	34 kDa	10	5	3	18	19	20	3.16667
Nuclear pore complex protein Nup85	NUP85	Q9BW27	Homo sapiens	75 kDa	4	2	0	2	7	10	3.16667
40S ribosomal protein S9	RPS9	P46781	Homo sapiens	23 kDa	6	8	0	7	19	18	3.14286
40S ribosomal protein S18	RPS18	P62269	Homo sapiens	18 kDa	9	10	3	11	26	31	3.09091
60S ribosomal protein L10	RPL10	P27635	Homo sapiens	25 kDa	15	7	1	13	27	31	3.08696
Serine/arginine-rich splicing factor 7	SRSF7	Q16629	Homo sapiens	27 kDa	4	5	3	11	13	13	3.08333
40S ribosomal protein S5	RPS5	P46782	Homo sapiens	23 kDa	10	3	1	8	15	20	3.07143
Serine/arginine-rich splicing factor 9	SRSF9	Q13242	Homo sapiens	26 kDa	7	4	1	6	14	16	3
60S ribosomal protein L19	RPL19	P84098	Homo sapiens	23 kDa	7	5	0	16	10	10	3
Septin-9	SEP9	Q9UHD8	Homo sapiens	65 kDa	5	3	0	18	3	3	3
Catenin delta-1	CTNND1	O60716	Homo sapiens	108 kDa	3	1	0	11	0	1	3
14-3-3 protein beta/alpha	YWHAB	P31946	Homo sapiens	28 kDa	5	2	1	10	6	8	3
SUN domain-containing protein 1	SUN1	O94901	Homo sapiens	90 kDa	7	3	0	0	14	15	2.9
Eukaryotic translation initiation factor 3 subunit L	EIF3L	Q9Y262	Homo sapiens	67 kDa	4	4	1	20	2	4	2.88889
Erlin-2	ERLIN2	O94905	Homo sapiens	38 kDa	6	3	0	10	7	9	2.88889
Vesicle-trafficking protein SEC22b	SEC22B	O75396	Homo sapiens	25 kDa	4	3	1	12	5	6	2.875
40S ribosomal protein S4, Y isoform 1	RPS4Y1	P22090	Homo sapiens	29 kDa	11	4	0	13	14	16	2.86667
Nucleoprotein TPR	TPR	P12270	Homo sapiens	267 kDa	22	14	0	7	50	46	2.86111
Nuclear pore complex protein Nup153	NUP153	P49790	Homo sapiens	154 kDa	20	6	1	8	35	34	2.85185
Transformer-2 protein homolog alpha	TRA2A	Q13595	Homo sapiens	33 kDa	6	3	1	7	9	12	2.8
Probable ATP-dependent RNA helicase DDX5	DDX5	P17844	Homo sapiens	69 kDa	19	19	2	39	31	34	2.6
Serine/arginine-rich splicing factor 6	SRSF6	Q13247	Homo sapiens	40 kDa	4	3	3	13	8	5	2.6
T-complex protein 1 subunit theta	CCT8	P50990	Homo sapiens	60 kDa	6	4	7	42	1	0	2.52941
Probable ATP-dependent RNA helicase DDX17	DDX17	Q92841	Homo sapiens	80 kDa	18	19	4	39	30	34	2.5122
60S ribosomal protein L18	RPL18	Q07020	Homo sapiens	22 kDa	3	5	0	11	4	5	2.5
60S ribosomal protein L17	RPL17	P18621	Homo sapiens	21 kDa	16	13	1	9	33	33	2.5
Plectin	PLEC	Q15149	Homo sapiens	532 kDa	558	406	1	637	878	895	2.49741
Pre-mRNA-processing-splicing factor 8	PRPF8	Q6P2Q9	Homo sapiens	274 kDa	11	7	1	31	6	10	2.47368
Tensin-1	TNS1	Q9HBL0	Homo sapiens	186 kDa	13	3	0	3	17	19	2.4375
Heterogeneous nuclear ribonucleoprotein U	HNRNPU	Q00839	Homo sapiens	91 kDa	181	170	20	184	370	342	2.41509
LIM domain only protein 7	LMO7	Q8WWI1	Homo sapiens	193 kDa	28	18	0	34	42	34	2.3913
40S ribosomal protein S15	RPS15	P62841	Homo sapiens	17 kDa	9	5	0	12	9	12	2.35714
Dihydropyrimidinase-related protein 3	DPYSL3	Q14195	Homo sapiens	62 kDa	9	5	0	21	4	8	2.35714
U5 small nuclear ribonucleoprotein 200 kDa helicase	SNRNP200	O75643	Homo sapiens	245 kDa	15	6	1	34	9	8	2.31818
Scaffold attachment factor B1	SAFB	Q15424	Homo sapiens	103 kDa	10	7	0	16	11	12	2.29412
Poly [ADP-ribose] polymerase 1	PARP1	P09874	Homo sapiens	113 kDa	7	3	5	26	2	6	2.26667
Bifunctional glutamate/proline--tRNA ligase	EPRS	P07814	Homo sapiens	171 kDa	5	5	3	24	3	2	2.23077
ATP-dependent RNA helicase DDX3X	DDX3X	O00571	Homo sapiens	73 kDa	41	45	3	33	82	83	2.22472
Ribosome-binding protein 1	RRBP1	Q9P2E9	Homo sapiens	152 kDa	12	8	0	32	5	7	2.2
60S acidic ribosomal protein P0	RPLP0	P05388	Homo sapiens	34 kDa	19	20	1	28	30	28	2.15
Pre-mRNA-processing factor 6	PRPF6	O94906	Homo sapiens	107 kDa	4	2	1	12	2	1	2.14286
Green fluorescent protein	GFP	P42212	Aequorea victoria	27 kDa	300	233	47	61	590	585	2.13103
60S acidic ribosomal protein P2	RPLP2	P05387	Homo sapiens	12 kDa	7	7	0	6	11	12	2.07143
Heterogeneous nuclear ribonucleoprotein H3	HNRNPH3	P31942	Homo sapiens	37 kDa	31	33	2	25	52	57	2.0303
Nuclease-sensitive element-binding protein 1	YBX1	P67809	Homo sapiens	36 kDa	59	61	22	47	135	104	2.01408
Hornerin	HRNR	Q86YZ3	Homo sapiens	282 kDa	3	2	2	12	2	0	2
Ras GTPase-activating-like protein IQGAP1	IQGAP1	P46940	Homo sapiens	189 kDa	38	27	0	102	11	17	2
DNA-dependent protein kinase catalytic subunit	PRKDC	P78527	Homo sapiens	469 kDa	5	2	0	13	1	0	2
Centrosomal protein of 170 kDa	CEP170	Q5SW79	Homo sapiens	175 kDa	6	5	0	2	10	10	2
UPF0568 protein C14orf166	C14orf166	Q9Y224	Homo sapiens	28 kDa	6	6	0	2	12	10	2
60S ribosomal protein L30	RPL30	P62888	Homo sapiens	13 kDa	8	6	0	10	10	8	2
Putative helicase MOV-10	MOV10	Q9HCE1	Homo sapiens	114 kDa	7	2	0	13	3	2	2
Myeloid-associated differentiation marker	MYADM	Q96S97	Homo sapiens	35 kDa	5	2	0	12	1	1	2
TATA-binding protein-associated factor 2N	TAF15	Q92804	Homo sapiens	62 kDa	6	6	0	7	10	7	2
60S ribosomal protein L23	RPL23	P62829	Homo sapiens	15 kDa	9	6	0	9	11	9	1.93333
Vigilin	HDLBP	Q00341	Homo sapiens	141 kDa	6	6	1	16	3	6	1.92308
Eukaryotic initiation factor 4A-III	EIF4A3	P38919	Homo sapiens	47 kDa	10	8	0	19	6	9	1.88889
Aspartyl/asparaginyl beta-hydroxylase	ASPH	Q12797	Homo sapiens	86 kDa	4	4	0	14	0	1	1.875
Nestin	NES	P48681	Homo sapiens	177 kDa	115	75	0	114	127	115	1.87368
ATP-dependent RNA helicase DDX3Y	DDX3Y	O15523	Homo sapiens	73 kDa	39	50	0	27	66	72	1.85393
Mitochondrial inner membrane protein	IMMT	Q16891	Homo sapiens	84 kDa	17	12	0	12	21	20	1.82759
Splicing factor 3B subunit 3	SF3B3	Q15393	Homo sapiens	136 kDa	13	8	1	28	5	7	1.81818
Nuclear pore complex protein Nup107	NUP107	P57740	Homo sapiens	106 kDa	10	5	0	9	8	10	1.8
Talin-2	TLN2	Q9Y4G6	Homo sapiens	272 kDa	8	5	1	18	4	3	1.78571
Glutamine--fructose-6-phosphate aminotransferase [isomerizing] 1	GFPT1	Q06210	Homo sapiens	79 kDa	7	5	0	15	3	3	1.75
Alpha-internexin	INA	Q16352	Homo sapiens	55 kDa	19	14	2	12	24	24	1.71429
Splicing factor 3B subunit 1	SF3B1	O75533	Homo sapiens	146 kDa	9	5	2	15	6	5	1.625
Collagen alpha-3(VI) chain	COL6A3	P12111	Homo sapiens	344 kDa	142	82	0	230	67	66	1.62054
Unconventional myosin-Ib	MYO1B	O43795	Homo sapiens	132 kDa	13	13	0	22	8	12	1.61538
Calcium/calmodulin-dependent protein kinase type II subunit delta	CAMK2D	Q13557	Homo sapiens	56 kDa	6	4	0	13	0	3	1.6
Heterogeneous nuclear ribonucleoprotein U-like protein 2	HNRNPUL2	Q1KMD3	Homo sapiens	85 kDa	78	78	5	91	87	79	1.59627
Nuclear pore complex protein Nup93	NUP93	Q8N1F7	Homo sapiens	93 kDa	17	6	2	7	16	15	1.52
Kinesin-1 heavy chain	KIF5B	P33176	Homo sapiens	110 kDa	7	3	0	11	3	1	1.5
Putative ribosomal RNA methyltransferase NOP2	NOP2	P46087	Homo sapiens	89 kDa	7	3	4	16	2	3	1.5
Spliceosome RNA helicase DDX39B	DDX39B	Q13838	Homo sapiens	49 kDa	4	3	1	10	1	1	1.5
Polymerase I and transcript release factor	PTRF	Q6NZI2	Homo sapiens	43 kDa	39	31	0	41	33	28	1.45714
Supervillin	SVIL	O95425	Homo sapiens	248 kDa	13	7	0	0	13	16	1.45
Plasminogen activator inhibitor 1 RNA-binding protein	SERBP1	Q8NC51	Homo sapiens	45 kDa	12	8	2	2	17	12	1.40909
Aminopeptidase N	ANPEP	P15144	Homo sapiens	110 kDa	38	34	0	91	6	3	1.38889
Nesprin-1	SYNE1	Q8NF91	Homo sapiens	1011 kDa	14	1	1	4	5	13	1.375
Basement membrane-specific heparan sulfate proteoglycan core protein	HSPG2	P98160	Homo sapiens	469 kDa	63	47	0	116	13	20	1.35455
DNA topoisomerase 1	TOP1	P11387	Homo sapiens	91 kDa	6	8	1	13	3	4	1.33333
Dermcidin	DCD	P81605	Homo sapiens	11 kDa	5	7	1	11	4	2	1.30769
Collagen alpha-1(VI) chain	COL6A1	P12109	Homo sapiens	109 kDa	22	19	0	19	16	17	1.26829
Neuroblast differentiation-associated protein AHNAK	AHNAK	Q09666	Homo sapiens	629 kDa	136	76	0	177	50	41	1.26415
Cytoskeleton-associated protein 4	CKAP4	Q07065	Homo sapiens	66 kDa	23	15	0	30	5	11	1.21053
Spectrin alpha chain, non-erythrocytic 1	SPTAN1	Q13813	Homo sapiens	285 kDa	23	16	0	22	10	15	1.20513
Spectrin beta chain, non-erythrocytic 1	SPTBN1	Q01082	Homo sapiens	275 kDa	42	20	0	40	17	13	1.12903
Coiled-coil-helix-coiled-coil-helix domain-containing protein 3, mitochondrial	CHCHD3	Q9NX63	Homo sapiens	26 kDa	10	6	0	1	10	7	1.125
E3 ubiquitin-protein ligase TRIM21	TRIM21	P19474	Homo sapiens	54 kDa	71	69	24	4	90	88	1.10976
Protein-glutamine gamma-glutamyltransferase 2	TGM2	P21980	Homo sapiens	77 kDa	42	25	0	54	8	10	1.07463
Ran GTPase-activating protein 1	RANGAP1	P46060	Homo sapiens	64 kDa	9	6	0	13	2	1	1.06667
Collagen alpha-1(I) chain	COL1A1	P02452	Homo sapiens	139 kDa	19	9	0	21	3	5	1.03571
Y-box-binding protein 3	YBX3	P16989	Homo sapiens	40 kDa	54	52	4	31	47	34	1.01818
Collagen alpha-2(VI) chain	COL6A2	P12110	Homo sapiens	109 kDa	22	18	0	18	10	12	1
Heterogeneous nuclear ribonucleoprotein D0	HNRNPD	Q14103	Homo sapiens	38 kDa	18	12	3	16	10	7	1
E3 SUMO-protein ligase RanBP2	RANBP2	P49792	Homo sapiens	358 kDa	33	18	0	16	17	17	0.980392
Fibulin-2	FBLN2	P98095	Homo sapiens	127 kDa	26	12	0	23	8	6	0.973684
Heterogeneous nuclear ribonucleoprotein D-like	HNRPDL	O14979	Homo sapiens	46 kDa	14	12	2	10	10	7	0.964286
Neurofilament light polypeptide	NEFL	P07196	Homo sapiens	62 kDa	13	13	0	0	12	13	0.961538
Nesprin-3	SYNE3	Q6ZMZ3	Homo sapiens	112 kDa	18	12	0	3	13	12	0.933333
RNA-binding protein 6	RBM6	P78332	Homo sapiens	129 kDa	13	9	0	0	11	9	0.909091
Protein PRRC2C	PRRC2C	Q9Y520	Homo sapiens	317 kDa	20	19	0	6	14	13	0.846154
Constitutive coactivator of PPAR-gamma-like protein 1	FAM120A	Q9NZB2	Homo sapiens	122 kDa	40	41	0	15	18	21	0.666667
Tenascin	TNC	P24821	Homo sapiens	241 kDa	70	32	0	30	2	4	0.352941
Hexokinase-1	HK1	P19367	Homo sapiens	102 kDa	0	0	0	36	0	0
Niban-like protein 1	FAM129B	Q96TA1	Homo sapiens	84 kDa	0	0	0	25	0	0
Probable ATP-dependent RNA helicase DDX27	DDX27	Q96GQ7	Homo sapiens	90 kDa	0	0	0	12	0	0
Aconitate hydratase, mitochondrial	ACO2	Q99798	Homo sapiens	85 kDa	0	0	0	36	0	0
26S proteasome non-ATPase regulatory subunit 1	PSMD1	Q99460	Homo sapiens	106 kDa	0	0	0	18	0	0
DNA replication licensing factor MCM3	MCM3	P25205	Homo sapiens	91 kDa	0	0	0	12	0	0
Mediator of DNA damage checkpoint protein 1	MDC1	Q14676	Homo sapiens	227 kDa	0	0	0	14	0	0
Exportin-2	CSE1L	P55060	Homo sapiens	110 kDa	0	0	0	16	0	0
Proteasome-associated protein ECM29 homolog	ECM29	Q5VYK3	Homo sapiens	204 kDa	0	0	0	10	0	0
NAD(P) transhydrogenase, mitochondrial	NNT	Q13423	Homo sapiens	114 kDa	0	0	0	16	0	0
Signal recognition particle receptor subunit alpha	SRPR	P08240	Homo sapiens	70 kDa	0	0	0	21	0	0
Importin-7	IPO7	O95373	Homo sapiens	120 kDa	0	0	0	14	0	0
Threonine--tRNA ligase, cytoplasmic	TARS	P26639	Homo sapiens	83 kDa	0	0	0	13	0	0
Signal transducer and activator of transcription 1-alpha/beta	STAT1	P42224	Homo sapiens	87 kDa	0	0	0	19	0	0
Isoleucine--tRNA ligase, mitochondrial	IARS2	Q9NSE4	Homo sapiens	114 kDa	0	0	0	12	0	0
Nicalin	NCLN	Q969V3	Homo sapiens	63 kDa	0	0	0	11	0	0
Dihydrolipoyl dehydrogenase, mitochondrial	DLD	P09622	Homo sapiens	54 kDa	0	0	0	24	0	0
Citrate synthase, mitochondrial	CS	O75390	Homo sapiens	52 kDa	0	0	0	15	0	0
WD repeat-containing protein 3	WDR3	Q9UNX4	Homo sapiens	106 kDa	0	0	0	12	0	0
Fumarate hydratase, mitochondrial	FH	P07954	Homo sapiens	55 kDa	0	0	0	19	0	0
Presequence protease, mitochondrial	PITRM1	Q5JRX3	Homo sapiens	117 kDa	0	0	0	11	0	0
Prenylcysteine oxidase 1	PCYOX1	Q9UHG3	Homo sapiens	57 kDa	0	0	0	18	0	0
Acyl-coenzyme A thioesterase 9, mitochondrial	ACOT9	Q9Y305	Homo sapiens	50 kDa	0	0	0	10	0	0
WD repeat-containing protein 75	WDR75	Q8IWA0	Homo sapiens	95 kDa	0	0	0	12	0	0
Periodic tryptophan protein 2 homolog	PWP2	Q15269	Homo sapiens	102 kDa	0	0	0	10	0	0
Thioredoxin reductase 1, cytoplasmic	TXNRD1	Q16881	Homo sapiens	71 kDa	0	0	0	12	0	0
Proliferation-associated protein 2G4	PA2G4	Q9UQ80	Homo sapiens	44 kDa	0	0	0	17	0	0
Ubiquitin carboxyl-terminal hydrolase 5	USP5	P45974	Homo sapiens	96 kDa	0	0	0	11	0	0
Neutral cholesterol ester hydrolase 1	NCEH1	Q6PIU2	Homo sapiens	46 kDa	0	0	0	12	0	0
Cytochrome b-c1 complex subunit 1, mitochondrial	UQCRC1	P31930	Homo sapiens	53 kDa	0	0	0	11	0	0
Asparagine synthetase [glutamine-hydrolyzing]	ASNS	P08243	Homo sapiens	64 kDa	0	0	0	10	0	0
Atlastin-3	ATL3	Q6DD88	Homo sapiens	61 kDa	0	0	0	12	0	0
Aldehyde dehydrogenase, mitochondrial	ALDH2	P05091	Homo sapiens	56 kDa	0	0	0	12	0	0
Adipocyte plasma membrane-associated protein	APMAP	Q9HDC9	Homo sapiens	46 kDa	0	0	0	14	0	0
Perilipin-3	PLIN3	O60664	Homo sapiens	47 kDa	0	0	0	12	0	0
pre-rRNA processing protein FTSJ3	FTSJ3	Q8IY81	Homo sapiens	97 kDa	0	0	0	12	0	0
Nucleosome assembly protein 1-like 1	NAP1L1	P55209	Homo sapiens	45 kDa	0	0	0	11	0	0
Lysosome-associated membrane glycoprotein 1	LAMP1	P11279	Homo sapiens	45 kDa	0	0	0	10	0	0
EH domain-containing protein 3	EHD3	Q9NZN3	Homo sapiens	61 kDa	0	0	0	11	0	0
Hypoxia up-regulated protein 1	HYOU1	Q9Y4L1	Homo sapiens	111 kDa	1	0	0	31	0	0
Coatomer subunit gamma-1	COPG1	Q9Y678	Homo sapiens	98 kDa	1	0	0	24	0	0
Chondroitin sulfate proteoglycan 4	CSPG4	Q6UVK1	Homo sapiens	251 kDa	2	0	0	44	0	0
Exportin-1	XPO1	O14980	Homo sapiens	123 kDa	1	0	0	22	0	0
AP-2 complex subunit alpha-2	AP2A2	O94973	Homo sapiens	104 kDa	0	1	0	22	0	0
Phosphoglycerate kinase 1	PGK1	P00558	Homo sapiens	45 kDa	0	1	0	21	0	0
Arginine--tRNA ligase, cytoplasmic	RARS	P54136	Homo sapiens	75 kDa	1	0	0	20	0	0
Cullin-associated NEDD8-dissociated protein 1	CAND1	Q86VP6	Homo sapiens	136 kDa	0	0	1	20	0	0
Long-chain-fatty-acid--CoA ligase 3	ACSL3	O95573	Homo sapiens	80 kDa	1	0	0	16	0	0
Alpha-aminoadipic semialdehyde dehydrogenase	ALDH7A1	P49419	Homo sapiens	58 kDa	0	0	1	15	0	0
26S protease regulatory subunit 6A	PSMC3	P17980	Homo sapiens	49 kDa	1	0	0	14	0	0
Synaptic vesicle membrane protein VAT-1 homolog	VAT1	Q99536	Homo sapiens	42 kDa	1	0	0	14	0	0
DNA replication licensing factor MCM2	MCM2	P49736	Homo sapiens	102 kDa	0	0	1	14	0	0
Phosphoenolpyruvate carboxykinase [GTP], mitochondrial	PCK2	Q16822	Homo sapiens	71 kDa	0	1	0	14	0	0
Isoleucine--tRNA ligase, cytoplasmic	IARS	P41252	Homo sapiens	145 kDa	1	0	0	13	0	0
Glycogen phosphorylase, brain form	PYGB	P11216	Homo sapiens	97 kDa	1	0	0	12	0	0
Nodal modulator 1	NOMO1	Q15155	Homo sapiens	134 kDa	1	0	0	12	0	0
General vesicular transport factor p115	USO1	O60763	Homo sapiens	108 kDa	0	1	0	12	0	0
C-1-tetrahydrofolate synthase, cytoplasmic	MTHFD1	P11586	Homo sapiens	102 kDa	1	1	0	23	0	0
26S proteasome non-ATPase regulatory subunit 11	PSMD11	O00231	Homo sapiens	47 kDa	1	0	0	11	0	0
DNA replication licensing factor MCM5	MCM5	P33992	Homo sapiens	82 kDa	0	0	1	11	0	0
Guanine nucleotide-binding protein G(k) subunit alpha	GNAI3	P08754	Homo sapiens	41 kDa	0	1	0	10	0	0
Myb-binding protein 1A	MYBBP1A	Q9BQG0	Homo sapiens	149 kDa	1	0	0	10	0	0
Reticulon-4	RTN4	Q9NQC3	Homo sapiens	130 kDa	1	1	0	20	0	0
Protein SON	SON	P18583	Homo sapiens	264 kDa	2	0	0	18	0	0
Very long-chain specific acyl-CoA dehydrogenase, mitochondrial	ACADVL	P49748	Homo sapiens	70 kDa	2	0	0	18	0	0
6-phosphogluconate dehydrogenase, decarboxylating	PGD	P52209	Homo sapiens	53 kDa	0	0	2	16	0	0
Lon protease homolog, mitochondrial	LONP1	P36776	Homo sapiens	106 kDa	2	0	0	15	0	0
Monofunctional C1-tetrahydrofolate synthase, mitochondrial	MTHFD1L	Q6UB35	Homo sapiens	106 kDa	1	1	0	14	0	0
Serine/threonine-protein phosphatase PP1-beta catalytic subunit	PPP1CB	P62140	Homo sapiens	37 kDa	1	1	0	13	0	0
Procollagen-lysine,2-oxoglutarate 5-dioxygenase 3	PLOD3	O60568	Homo sapiens	85 kDa	1	1	0	13	0	0
DNA topoisomerase 2-beta	TOP2B	Q02880	Homo sapiens	183 kDa	3	1	0	26	0	0
Protein transport protein Sec31A	SEC31A	O94979	Homo sapiens	133 kDa	1	1	0	11	0	0
Integrin beta-1	ITGB1	P05556	Homo sapiens	88 kDa	3	3	0	28	0	0
Vinculin	VCL	P18206	Homo sapiens	124 kDa	6	3	0	39	0	0
Vacuolar protein sorting-associated protein 35	VPS35	Q96QK1	Homo sapiens	92 kDa	2	1	0	10	0	0
Transcription intermediary factor 1-beta	TRIM28	Q13263	Homo sapiens	89 kDa	4	1	1	19	0	0
Catenin alpha-1	CTNNA1	P35221	Homo sapiens	100 kDa	5	1	0	16	0	0
Sulfide:quinone oxidoreductase, mitochondrial	SQRDL	Q9Y6N5	Homo sapiens	50 kDa	3	3	0	11	0	0
Serum albumin	ALB	P02768	Homo sapiens	69 kDa	9	6	2	31	0	0
Eukaryotic translation initiation factor 3 subunit A	EIF3A	Q14152	Homo sapiens	167 kDa	5	5	1	15	0	0
5'-nucleotidase	NT5E	P21589	Homo sapiens	63 kDa	12	4	0	17	0	0
Dihydrolipoyllysine-residue succinyltransferase component of 2-oxoglutarate dehydrogenase complex, mitochondrial	DLST	P36957	Homo sapiens	49 kDa	4	6	0	10	0	0
Collagen alpha-2(I) chain	COL1A2	P08123	Homo sapiens	129 kDa	13	4	0	10	0	0
ICP47 protein	US12	P03170	Human herpesvirus 1 (strain 17)	10 kDa	0	0	0	0	3	3
Envelope protein UL45	UL45	P10229	Human herpesvirus 1 (strain 17)	18 kDa	0	0	0	4	4	4
Tegument protein UL55	UL55	P10239	Human herpesvirus 1 (strain 17)	20 kDa	0	0	0	1	6	4
Protein UL56	UL56	P10240	Human herpesvirus 1 (strain 17)	21 kDa	1	0	0	7	9	6
Protein US8.5	US8.5	O09802	Human herpesvirus 1 (strain 17)	17 kDa	0	0	0	0	3	6
Uracil-DNA glycosylase	UL2	P10186	Human herpesvirus 1 (strain 17)	36 kDa	0	0	0	7	2	7
Protein UL24	UL24	P10208	Human herpesvirus 1 (strain 17)	29 kDa	0	0	0	6	6	7
Tripartite terminase subunit UL33	UL33	P10217	Human herpesvirus 1 (strain 17)	14 kDa	0	0	0	0	6	7
Envelope glycoprotein L	gL	P10185	Human herpesvirus 1 (strain 17)	25 kDa	0	0	0	7	8	8
Nuclear protein UL4	UL4	P10188	Human herpesvirus 1 (strain 17)	22 kDa	0	0	0	2	7	9
DNA helicase/primase complex-associated protein	UL8	P10192	Human herpesvirus 1 (strain 17)	80 kDa	0	0	0	13	0	0
Titin	TTN	Q8WZ42	Homo sapiens	3816 kDa	0	0	1	2	3	0
Dystonin	DST	Q03001	Homo sapiens	861 kDa	37	21	0	3	5	4
Mucin-16	MUC16	Q8WXI7	Homo sapiens	2353 kDa	0	0	0	0	2	0
Microtubule-actin cross-linking factor 1, isoforms 1/2/3/5	MACF1	Q9UPN3	Homo sapiens	838 kDa	11	3	2	8	0	2
Fibrous sheath-interacting protein 2	FSIP2	Q5CZC0	Homo sapiens	781 kDa	0	0	2	1	0	0
Matrix-remodeling-associated protein 5	MXRA5	Q9NR99	Homo sapiens	312 kDa	26	11	0	5	0	0
Utrophin	UTRN	P46939	Homo sapiens	394 kDa	27	10	0	3	3	3
Protein AHNAK2	AHNAK2	Q8IVF2	Homo sapiens	617 kDa	5	6	2	1	0	0
Serine/arginine repetitive matrix protein 2	SRRM2	Q9UQ35	Homo sapiens	300 kDa	1	0	1	5	0	0
Microtubule-associated protein 4	MAP4	P27816	Homo sapiens	121 kDa	9	8	0	5	3	4
Desmoplakin	DSP	P15924	Homo sapiens	332 kDa	18	6	1	4	1	0
Antigen KI-67	MKI67	P46013	Homo sapiens	359 kDa	0	0	0	5	2	3
E3 ubiquitin-protein ligase UBR4	UBR4	Q5T4S7	Homo sapiens	574 kDa	0	0	0	2	1	1
Fibrillin-1	FBN1	P35555	Homo sapiens	312 kDa	27	20	0	0	0	0
Protein piccolo	PCLO	Q9Y6V0	Homo sapiens	553 kDa	0	0	2	0	1	0
E3 ubiquitin-protein ligase HUWE1	HUWE1	Q7Z6Z7	Homo sapiens	482 kDa	1	0	0	5	0	0
Complement C5	C5	P01031	Homo sapiens	188 kDa	3	5	0	0	0	0
Caveolin-1	CAV1	Q03135	Homo sapiens	20 kDa	10	3	0	4	4	8
Protein PRRC2A	PRRC2A	P48634	Homo sapiens	229 kDa	7	3	1	2	3	6
Collagen alpha-1(XII) chain	COL12A1	Q99715	Homo sapiens	333 kDa	7	0	1	0	0	0
Serine/arginine repetitive matrix protein 1	SRRM1	Q8IYB3	Homo sapiens	102 kDa	0	2	0	8	1	0
Heterochromatin protein 1-binding protein 3	HP1BP3	Q5SSJ5	Homo sapiens	61 kDa	0	0	1	9	1	3
Caldesmon	CALD1	Q05682	Homo sapiens	93 kDa	5	4	0	5	5	8
Chromatin target of PRMT1 protein	CHTOP	Q9Y3Y2	Homo sapiens	26 kDa	10	18	4	7	7	6
Protein RRP5 homolog	PDCD11	Q14690	Homo sapiens	209 kDa	1	0	0	9	3	2
Nuclear pore complex protein Nup133	NUP133	Q8WUM0	Homo sapiens	129 kDa	5	3	0	6	3	6
Protein PRRC2B	PRRC2B	Q5JSZ5	Homo sapiens	243 kDa	4	4	0	0	4	6
Signal-induced proliferation-associated 1-like protein 1	SIPA1L1	O43166	Homo sapiens	200 kDa	8	2	0	1	7	8
Protein FAM208A	FAM208A	Q9UK61	Homo sapiens	189 kDa	5	3	2	2	2	1
Serine/arginine-rich splicing factor 4	SRSF4	Q08170	Homo sapiens	57 kDa	5	1	0	8	8	8
Unconventional myosin-Va	MYO5A	Q9Y4I1	Homo sapiens	215 kDa	3	0	0	3	0	1
Acetyl-CoA carboxylase 1	ACACA	Q13085	Homo sapiens	266 kDa	0	0	0	4	1	1
Tight junction protein ZO-1	TJP1	Q07157	Homo sapiens	195 kDa	10	4	0	8	2	2
Pleckstrin homology-like domain family B member 2	PHLDB2	Q86SQ0	Homo sapiens	142 kDa	4	0	0	2	3	4
Serine/threonine-protein kinase mTOR	MTOR	P42345	Homo sapiens	289 kDa	0	0	1	2	0	0
PH-interacting protein	PHIP	Q8WWQ0	Homo sapiens	207 kDa	2	2	2	8	0	0
Small subunit processome component 20 homolog	UTP20	O75691	Homo sapiens	318 kDa	0	0	1	2	0	0
60S ribosomal protein L28	RPL28	P46779	Homo sapiens	16 kDa	2	4	0	6	5	8
Inositol 1,4,5-trisphosphate receptor type 3	ITPR3	Q14573	Homo sapiens	304 kDa	1	0	0	0	3	2
Versican core protein	VCAN	P13611	Homo sapiens	373 kDa	2	1	0	0	0	1
Protein phosphatase 1 regulatory subunit 12A	PPP1R12A	O14974	Homo sapiens	115 kDa	10	3	0	1	3	4
Zinc finger protein 638	ZNF638	Q14966	Homo sapiens	221 kDa	1	0	1	6	0	0
Tenascin-X	TNXB	P22105	Homo sapiens	464 kDa	1	0	0	2	0	0
Leucine-rich PPR motif-containing protein, mitochondrial	LRPPRC	P42704	Homo sapiens	158 kDa	1	0	0	9	0	0
Nucleolar and coiled-body phosphoprotein 1	NOLC1	Q14978	Homo sapiens	74 kDa	0	0	1	5	0	0
DnaJ homolog subfamily C member 13	DNAJC13	O75165	Homo sapiens	254 kDa	1	0	0	9	5	5
Src substrate cortactin	CTTN	Q14247	Homo sapiens	62 kDa	11	7	0	6	6	7
Apolipoprotein D	APOD	P05090	Homo sapiens	21 kDa	21	23	0	0	0	0
Rho guanine nucleotide exchange factor 17	ARHGEF17	Q96PE2	Homo sapiens	222 kDa	3	0	0	1	1	1
Cytoskeleton-associated protein 5	CKAP5	Q14008	Homo sapiens	226 kDa	2	0	0	2	0	0
Zinc finger RNA-binding protein	ZFR	Q96KR1	Homo sapiens	117 kDa	2	0	1	6	0	2
AP-3 complex subunit beta-1	AP3B1	O00203	Homo sapiens	121 kDa	3	2	0	3	0	0
Nuclear pore complex protein Nup160	NUP160	Q12769	Homo sapiens	162 kDa	7	3	0	8	3	7
Serpin B6	SERPINB6	P35237	Homo sapiens	43 kDa	0	0	0	8	0	0
2-oxoglutarate dehydrogenase, mitochondrial	OGDH	Q02218	Homo sapiens	116 kDa	1	1	0	9	0	0
KN motif and ankyrin repeat domain-containing protein 2	KANK2	Q63ZY3	Homo sapiens	91 kDa	9	2	1	6	7	9
60S ribosomal protein L27	RPL27	P61353	Homo sapiens	16 kDa	5	1	0	5	6	6
Ankycorbin	RAI14	Q9P0K7	Homo sapiens	110 kDa	6	2	0	2	3	1
Fibrocystin-L	PKHD1L1	Q86WI1	Homo sapiens	466 kDa	0	0	1	0	2	0
Eukaryotic translation initiation factor 3 subunit C	EIF3C	Q99613	Homo sapiens	105 kDa	4	3	0	8	0	0
Protein PML	PML	P29590	Homo sapiens	98 kDa	19	13	0	0	0	0
Cytoplasmic FMR1-interacting protein 1	CYFIP1	Q7L576	Homo sapiens	145 kDa	2	0	0	6	1	3
Myosin phosphatase Rho-interacting protein	MPRIP	Q6WCQ1	Homo sapiens	117 kDa	5	2	0	2	1	2
Unconventional myosin-Id	MYO1D	O94832	Homo sapiens	116 kDa	4	1	1	0	8	8
Nucleoporin NUP188 homolog	NUP188	Q5SRE5	Homo sapiens	196 kDa	2	1	0	1	0	0
MAP7 domain-containing protein 1	MAP7D1	Q3KQU3	Homo sapiens	93 kDa	8	2	0	3	1	0
Probable ATP-dependent RNA helicase DDX41	DDX41	Q9UJV9	Homo sapiens	70 kDa	3	3	2	1	3	4
Microtubule-associated protein 1A	MAP1A	P78559	Homo sapiens	305 kDa	2	1	0	4	2	3
Cullin-4B	CUL4B	Q13620	Homo sapiens	104 kDa	3	2	0	7	0	0
Kinectin	KTN1	Q86UP2	Homo sapiens	156 kDa	0	1	0	3	1	1
Vesicle-fusing ATPase	NSF	P46459	Homo sapiens	83 kDa	2	1	0	7	0	0
Tyrosine-protein kinase BAZ1B	BAZ1B	Q9UIG0	Homo sapiens	171 kDa	0	0	0	4	1	4
Protein SCAF11	SCAF11	Q99590	Homo sapiens	165 kDa	1	0	0	0	3	1
E3 ubiquitin-protein ligase TRIP12	TRIP12	Q14669	Homo sapiens	220 kDa	0	0	0	2	0	0
WD repeat-containing protein 43	WDR43	Q15061	Homo sapiens	75 kDa	1	0	1	4	4	2
Palladin	PALLD	Q8WX93	Homo sapiens	151 kDa	1	1	0	3	7	5
Interferon-induced very large GTPase 1	GVINP1	Q7Z2Y8	Homo sapiens	279 kDa	0	0	2	0	0	0
Leucine--tRNA ligase, cytoplasmic	LARS	Q9P2J5	Homo sapiens	134 kDa	2	1	1	9	0	0
Nuclear pore complex protein Nup155	NUP155	O75694	Homo sapiens	155 kDa	6	5	0	8	1	2
Signal-induced proliferation-associated 1-like protein 3	SIPA1L3	O60292	Homo sapiens	195 kDa	2	0	0	0	3	2
RNA-binding protein 28	RBM28	Q9NW13	Homo sapiens	86 kDa	1	0	0	4	0	1
TRIO and F-actin-binding protein	TRIOBP	Q9H2D6	Homo sapiens	261 kDa	2	0	0	1	1	1
Complement C3	C3	P01024	Homo sapiens	187 kDa	9	3	1	1	0	0
60S ribosomal protein L27a	RPL27A	P46776	Homo sapiens	17 kDa	2	2	0	7	6	9
YLP motif-containing protein 1	YLPM1	P49750	Homo sapiens	220 kDa	1	0	0	4	1	2
Chromodomain-helicase-DNA-binding protein 4	CHD4	Q14839	Homo sapiens	218 kDa	1	0	0	4	1	1
Double-stranded RNA-specific adenosine deaminase	ADAR	P55265	Homo sapiens	136 kDa	2	1	0	7	1	1
Poly [ADP-ribose] polymerase 4	PARP4	Q9UKK3	Homo sapiens	193 kDa	2	0	0	3	0	0
Transcription factor HIVEP2	HIVEP2	P31629	Homo sapiens	269 kDa	0	0	2	0	0	0
USP6 N-terminal-like protein	USP6NL	Q92738	Homo sapiens	94 kDa	0	0	2	0	0	0
Eukaryotic translation initiation factor 4 gamma 1	EIF4G1	Q04637	Homo sapiens	175 kDa	2	0	0	7	0	0
60S ribosomal protein L31	RPL31	P62899	Homo sapiens	14 kDa	3	3	0	4	6	3
Periphilin-1	PPHLN1	Q8NEY8	Homo sapiens	53 kDa	1	4	0	1	9	6
Protein kinase C delta-binding protein	PRKCDBP	Q969G5	Homo sapiens	28 kDa	9	3	0	3	9	8
Glutamine--tRNA ligase	QARS	P47897	Homo sapiens	88 kDa	0	1	0	9	0	0
Smoothelin	SMTN	P53814	Homo sapiens	99 kDa	0	0	0	0	8	8
Importin subunit alpha-1	KPNA2	P52292	Homo sapiens	58 kDa	6	3	2	4	6	6
Arginine and glutamate-rich protein 1	ARGLU1	Q9NWB6	Homo sapiens	33 kDa	1	0	1	0	0	3
Nck-associated protein 1	NCKAP1	Q9Y2A7	Homo sapiens	129 kDa	1	0	1	3	0	0
DNA replication licensing factor MCM6	MCM6	Q14566	Homo sapiens	93 kDa	0	0	2	9	0	0
Transmembrane protein 43	TMEM43	Q9BTV4	Homo sapiens	45 kDa	0	0	0	6	6	7
EMILIN-1	EMILIN1	Q9Y6C2	Homo sapiens	107 kDa	14	9	0	2	0	0
SWI/SNF-related matrix-associated actin-dependent regulator of chromatin subfamily A member 5	SMARCA5	O60264	Homo sapiens	122 kDa	1	0	1	5	0	2
General transcription factor II-I	GTF2I	P78347	Homo sapiens	112 kDa	2	2	0	3	0	0
40S ribosomal protein S24	RPS24	P62847	Homo sapiens	15 kDa	4	1	0	7	8	9
26S protease regulatory subunit 8	PSMC5	P62195	Homo sapiens	46 kDa	1	0	0	9	3	5
Sister chromatid cohesion protein PDS5 homolog B	PDS5B	Q9NTI5	Homo sapiens	165 kDa	0	0	0	3	0	0
40S ribosomal protein S15a	RPS15A	P62244	Homo sapiens	15 kDa	4	2	0	7	4	7
Nexilin	NEXN	Q0ZGT2	Homo sapiens	81 kDa	5	0	0	0	7	6
Absent in melanoma 1 protein	AIM1	Q9Y4K1	Homo sapiens	189 kDa	1	0	0	2	5	5
Rho GTPase-activating protein 21	ARHGAP21	Q5T5U3	Homo sapiens	217 kDa	0	0	0	0	4	3
Pyrin and HIN domain-containing protein 1	PYHIN1	Q6K0P9	Homo sapiens	55 kDa	0	0	9	0	0	0
U5 small nuclear ribonucleoprotein 40 kDa protein	SNRNP40	Q96DI7	Homo sapiens	39 kDa	1	0	0	2	1	0
Succinyl-CoA ligase [ADP-forming] subunit beta, mitochondrial	SUCLA2	Q9P2R7	Homo sapiens	50 kDa	0	0	0	3	0	0
Synemin	SYNM	O15061	Homo sapiens	173 kDa	2	0	0	0	2	4
Signal recognition particle subunit SRP68	SRP68	Q9UHB9	Homo sapiens	71 kDa	3	0	0	7	2	2
Nucleolar protein 11	NOL11	Q9H8H0	Homo sapiens	81 kDa	1	1	0	5	3	3
Tumor suppressor p53-binding protein 1	TP53BP1	Q12888	Homo sapiens	214 kDa	1	0	0	5	0	0
Proteasome subunit beta type-7	PSMB7	Q99436	Homo sapiens	30 kDa	0	0	0	2	0	0
Ras-related protein Rab-5C	RAB5C	P51148	Homo sapiens	23 kDa	1	1	2	9	9	6
60S ribosomal protein L35a	RPL35A	P18077	Homo sapiens	13 kDa	0	0	1	0	6	6
A-kinase anchor protein 2	AKAP2	Q9Y2D5	Homo sapiens	95 kDa	6	6	0	1	3	2
H/ACA ribonucleoprotein complex subunit 4	DKC1	O60832	Homo sapiens	58 kDa	2	0	0	7	3	4
EH domain-containing protein 1	EHD1	Q9H4M9	Homo sapiens	61 kDa	1	2	0	7	1	0
RRP12-like protein	RRP12	Q5JTH9	Homo sapiens	144 kDa	0	0	0	2	0	0
Transcription activator BRG1	SMARCA4	P51532	Homo sapiens	185 kDa	0	0	0	2	0	0
Dynactin subunit 1	DCTN1	Q14203	Homo sapiens	142 kDa	2	2	0	6	0	0
La-related protein 1	LARP1	Q6PKG0	Homo sapiens	124 kDa	0	0	0	0	4	0
Malate dehydrogenase, cytoplasmic	MDH1	P40925	Homo sapiens	36 kDa	0	0	0	8	3	8
CCR4-NOT transcription complex subunit 1	CNOT1	A5YKK6	Homo sapiens	267 kDa	0	0	0	4	1	0
Neuroblastoma-amplified sequence	NBAS	A2RRP1	Homo sapiens	269 kDa	0	0	0	2	0	0
Pre-mRNA-splicing factor ATP-dependent RNA helicase PRP16	DHX38	Q92620	Homo sapiens	141 kDa	0	0	0	2	0	1
Torsin-1A-interacting protein 1	TOR1AIP1	Q5JTV8	Homo sapiens	66 kDa	15	5	0	1	0	3
Intraflagellar transport protein 172 homolog	IFT172	Q9UG01	Homo sapiens	198 kDa	0	0	0	0	8	0
ATP-dependent DNA helicase Q1	RECQL	P46063	Homo sapiens	73 kDa	1	1	0	8	0	0
Uveal autoantigen with coiled-coil domains and ankyrin repeats	UACA	Q9BZF9	Homo sapiens	163 kDa	2	1	0	4	1	0
Putative RNA-binding protein 15	RBM15	Q96T37	Homo sapiens	107 kDa	0	0	0	4	2	3
Chloride intracellular channel protein 4	CLIC4	Q9Y696	Homo sapiens	29 kDa	2	1	0	9	3	4
Extended synaptotagmin-2	ESYT2	A0FGR8	Homo sapiens	102 kDa	0	0	0	9	0	0
DNA replication licensing factor MCM4	MCM4	P33991	Homo sapiens	97 kDa	0	0	1	8	0	0
Tripeptidyl-peptidase 2	TPP2	P29144	Homo sapiens	138 kDa	0	0	0	6	0	0
Neurabin-2	PPP1R9B	Q96SB3	Homo sapiens	89 kDa	0	1	0	0	9	9
Serine/threonine-protein phosphatase PGAM5, mitochondrial	PGAM5	Q96HS1	Homo sapiens	32 kDa	3	3	1	2	6	8
Structural maintenance of chromosomes protein 3	SMC3	Q9UQE7	Homo sapiens	142 kDa	0	0	0	4	1	1
THO complex subunit 2	THOC2	Q8NI27	Homo sapiens	183 kDa	0	0	0	3	0	1
Putative hexokinase HKDC1	HKDC1	Q2TB90	Homo sapiens	103 kDa	0	0	0	5	0	0
Nucleolar protein 6	NOL6	Q9H6R4	Homo sapiens	128 kDa	2	1	0	6	0	2
DNA replication licensing factor MCM7	MCM7	P33993	Homo sapiens	81 kDa	0	0	1	8	0	0
Kinesin-like protein KIF1B	KIF1B	O60333	Homo sapiens	204 kDa	2	1	0	0	0	0
Thrombospondin-1	THBS1	P07996	Homo sapiens	129 kDa	3	0	0	3	0	0
Synaptopodin	SYNPO	Q8N3V7	Homo sapiens	99 kDa	5	3	0	0	0	1
Rho guanine nucleotide exchange factor 2	ARHGEF2	Q92974	Homo sapiens	112 kDa	0	0	0	6	0	0
ATP-dependent RNA helicase DDX18	DDX18	Q9NVP1	Homo sapiens	75 kDa	0	0	0	7	0	1
Pre-mRNA-processing factor 19	PRPF19	Q9UMS4	Homo sapiens	55 kDa	0	0	2	6	6	4
40S ribosomal protein S10	RPS10	P46783	Homo sapiens	19 kDa	3	1	0	3	8	8
Complement C4-A	C4A	P0C0L4	Homo sapiens	193 kDa	4	3	0	2	1	1
Cleavage and polyadenylation specificity factor subunit 1	CPSF1	Q10570	Homo sapiens	161 kDa	3	2	0	2	0	0
Splicing factor 3B subunit 2	SF3B2	Q13435	Homo sapiens	100 kDa	2	1	0	2	1	1
Nuclear autoantigen Sp-100	SP100	P23497	Homo sapiens	100 kDa	6	2	0	0	0	0
Junction plakoglobin	JUP	P14923	Homo sapiens	82 kDa	5	2	1	5	0	0
Alpha-2-macroglobulin	A2M	P01023	Homo sapiens	163 kDa	0	0	0	1	1	2
Tight junction protein ZO-2	TJP2	Q9UDY2	Homo sapiens	134 kDa	2	0	0	1	2	3
Coronin-1B	CORO1B	Q9BR76	Homo sapiens	54 kDa	1	2	0	5	3	5
Coatomer subunit delta	ARCN1	P48444	Homo sapiens	57 kDa	0	0	0	8	1	1
Activated RNA polymerase II transcriptional coactivator p15	SUB1	P53999	Homo sapiens	14 kDa	2	2	0	1	5	6
Testis-expressed sequence 10 protein	TEX10	Q9NXF1	Homo sapiens	106 kDa	1	0	0	9	0	0
Probable ubiquitin carboxyl-terminal hydrolase FAF-X	USP9X	Q93008	Homo sapiens	292 kDa	0	0	0	3	0	1
F-box/WD repeat-containing protein 11	FBXW11	Q9UKB1	Homo sapiens	62 kDa	9	11	0	0	3	3
Beta-2-syntrophin	SNTB2	Q13425	Homo sapiens	58 kDa	5	2	0	6	1	0
Serine/arginine-rich splicing factor 2	SRSF2	Q01130	Homo sapiens	25 kDa	3	5	1	2	6	6
Unconventional myosin-VI	MYO6	Q9UM54	Homo sapiens	150 kDa	3	0	0	0	0	0
Structural maintenance of chromosomes protein 2	SMC2	O95347	Homo sapiens	136 kDa	0	0	0	2	0	0
U4/U6.U5 tri-snRNP-associated protein 1	SART1	O43290	Homo sapiens	90 kDa	3	2	0	4	0	0
Methionine--tRNA ligase, cytoplasmic	MARS	P56192	Homo sapiens	101 kDa	0	0	1	9	0	0
Probable ATP-dependent RNA helicase DDX23	DDX23	Q9BUQ8	Homo sapiens	96 kDa	0	0	0	5	0	0
Extracellular sulfatase Sulf-1	SULF1	Q8IWU6	Homo sapiens	101 kDa	5	7	0	2	0	0
Putative ATP-dependent RNA helicase DHX30	DHX30	Q7L2E3	Homo sapiens	134 kDa	2	0	0	1	1	0
KH domain-containing, RNA-binding, signal transduction-associated protein 1	KHDRBS1	Q07666	Homo sapiens	48 kDa	2	1	0	2	2	3
SPATS2-like protein	SPATS2L	Q9NUQ6	Homo sapiens	62 kDa	2	1	0	2	4	3
DnaJ homolog subfamily C member 10	DNAJC10	Q8IXB1	Homo sapiens	91 kDa	7	6	0	4	0	0
60S ribosomal protein L34	RPL34	P49207	Homo sapiens	13 kDa	0	0	0	0	5	7
Pinin	PNN	Q9H307	Homo sapiens	82 kDa	0	0	0	8	1	0
WD40 repeat-containing protein SMU1	SMU1	Q2TAY7	Homo sapiens	58 kDa	1	1	0	3	0	0
Succinate dehydrogenase [ubiquinone] flavoprotein subunit, mitochondrial	SDHA	P31040	Homo sapiens	73 kDa	0	0	0	9	0	1
Splicing factor 3A subunit 1	SF3A1	Q15459	Homo sapiens	89 kDa	6	4	0	6	0	0
Integrin-linked protein kinase	ILK	Q13418	Homo sapiens	51 kDa	0	0	0	6	2	4
Nucleoporin SEH1	SEH1L	Q96EE3	Homo sapiens	40 kDa	3	1	0	1	6	7
80 kDa MCM3-associated protein	MCM3AP	O60318	Homo sapiens	218 kDa	1	0	0	0	0	2
Serrate RNA effector molecule homolog	SRRT	Q9BXP5	Homo sapiens	101 kDa	2	1	0	3	1	1
40S ribosomal protein S23	RPS23	P62266	Homo sapiens	16 kDa	1	2	0	9	9	9
Serine/arginine-rich splicing factor 10	SRSF10	O75494	Homo sapiens	31 kDa	3	0	0	5	5	6
Protein arginine N-methyltransferase 1	PRMT1	Q99873	Homo sapiens	42 kDa	1	2	0	6	3	3
Protein Hook homolog 3	HOOK3	Q86VS8	Homo sapiens	83 kDa	3	2	1	0	0	0
Regulator of nonsense transcripts 1	UPF1	Q92900	Homo sapiens	124 kDa	0	0	0	5	2	1
Cell division cycle 5-like protein	CDC5L	Q99459	Homo sapiens	92 kDa	5	2	0	6	0	0
Junctional protein associated with coronary artery disease	KIAA1462	Q9P266	Homo sapiens	148 kDa	6	1	1	0	0	0
ER membrane protein complex subunit 1	EMC1	Q8N766	Homo sapiens	112 kDa	1	0	0	6	0	0
Probable ATP-dependent RNA helicase DDX6	DDX6	P26196	Homo sapiens	54 kDa	4	4	0	4	1	0
Translocation protein SEC63 homolog	SEC63	Q9UGP8	Homo sapiens	88 kDa	0	0	0	5	0	0
Nuclear receptor coactivator 5	NCOA5	Q9HCD5	Homo sapiens	66 kDa	0	0	0	2	5	6
Collagen alpha-1(V) chain	COL5A1	P20908	Homo sapiens	184 kDa	3	0	0	0	0	0
Proteasome subunit alpha type-1	PSMA1	P25786	Homo sapiens	30 kDa	1	0	0	3	7	7
5'-3' exoribonuclease 2	XRN2	Q9H0D6	Homo sapiens	109 kDa	2	2	0	6	2	2
Thioredoxin-dependent peroxide reductase, mitochondrial	PRDX3	P30048	Homo sapiens	28 kDa	1	1	0	8	6	7
Flotillin-2	FLOT2	Q14254	Homo sapiens	47 kDa	6	3	0	0	1	0
Eukaryotic translation initiation factor 5B	EIF5B	O60841	Homo sapiens	139 kDa	2	3	0	2	0	0
PAX3- and PAX7-binding protein 1	PAXBP1	Q9Y5B6	Homo sapiens	105 kDa	0	0	0	3	0	1
Flotillin-1	FLOT1	O75955	Homo sapiens	47 kDa	10	6	0	2	0	0
Fragile X mental retardation syndrome-related protein 1	FXR1	P51114	Homo sapiens	70 kDa	2	0	0	4	0	0
Alpha-centractin	ACTR1A	P61163	Homo sapiens	43 kDa	0	0	0	7	2	4
2',3'-cyclic-nucleotide 3'-phosphodiesterase	CNP	P09543	Homo sapiens	48 kDa	0	0	0	1	6	3
Procollagen galactosyltransferase 1	COLGALT1	Q8NBJ5	Homo sapiens	72 kDa	1	0	0	8	0	0
U3 small nucleolar ribonucleoprotein protein MPP10	MPHOSPH10	O00566	Homo sapiens	79 kDa	1	0	0	9	0	1
Protein FAM98A	FAM98A	Q8NCA5	Homo sapiens	55 kDa	5	3	0	0	7	9
Zinc finger protein 281	ZNF281	Q9Y2X9	Homo sapiens	97 kDa	0	0	0	2	4	7
Asparagine--tRNA ligase, cytoplasmic	NARS	O43776	Homo sapiens	63 kDa	0	0	0	8	0	0
Apoptosis-inducing factor 1, mitochondrial	AIFM1	O95831	Homo sapiens	67 kDa	0	0	0	9	0	0
Nucleoside diphosphate kinase B	NME2	P22392	Homo sapiens	17 kDa	0	0	2	9	4	3
Probable ATP-dependent RNA helicase DDX28	DDX28	Q9NUL7	Homo sapiens	60 kDa	5	7	0	0	0	1
Eukaryotic translation initiation factor 3 subunit F	EIF3F	O00303	Homo sapiens	38 kDa	1	2	0	9	2	1
Nuclear fragile X mental retardation-interacting protein 2	NUFIP2	Q7Z417	Homo sapiens	76 kDa	6	1	0	1	2	3
Filaggrin-2	FLG2	Q5D862	Homo sapiens	248 kDa	4	5	0	2	2	2
Eukaryotic translation initiation factor 3 subunit D	EIF3D	O15371	Homo sapiens	64 kDa	0	1	0	3	2	5
Actin-related protein 2/3 complex subunit 4	ARPC4	P59998	Homo sapiens	20 kDa	2	2	0	3	9	9
Integrin alpha-5	ITGA5	P08648	Homo sapiens	115 kDa	0	0	0	8	1	1
Transforming growth factor-beta-induced protein ig-h3	TGFBI	Q15582	Homo sapiens	75 kDa	5	4	0	1	0	0
ATP-dependent RNA helicase DDX24	DDX24	Q9GZR7	Homo sapiens	96 kDa	0	0	0	7	1	1
Tensin-3	TNS3	Q68CZ2	Homo sapiens	155 kDa	2	1	0	6	2	2
Agrin	AGRN	O00468	Homo sapiens	217 kDa	4	1	0	0	0	0
Pre-mRNA 3'-end-processing factor FIP1	FIP1L1	Q6UN15	Homo sapiens	67 kDa	5	3	0	5	1	0
ATP-binding cassette sub-family C member 8	ABCC8	Q09428	Homo sapiens	177 kDa	0	1	0	0	2	0
Ribonucleases P/MRP protein subunit POP1	POP1	Q99575	Homo sapiens	115 kDa	0	0	0	2	0	0
Cell division cycle and apoptosis regulator protein 1	CCAR1	Q8IX12	Homo sapiens	133 kDa	0	0	0	2	0	0
Fibroblast growth factor 2	FGF2	P09038	Homo sapiens	31 kDa	1	1	0	2	5	2
DnaJ homolog subfamily B member 11	DNAJB11	Q9UBS4	Homo sapiens	41 kDa	4	4	0	8	4	3
Casein kinase II subunit beta	CSNK2B	P67870	Homo sapiens	25 kDa	1	1	0	3	8	4
Dynamin-2	DNM2	P50570	Homo sapiens	98 kDa	2	0	0	3	0	0
Enhancer of mRNA-decapping protein 4	EDC4	Q6P2E9	Homo sapiens	152 kDa	0	0	0	3	0	0
Laminin subunit gamma-1	LAMC1	P11047	Homo sapiens	178 kDa	7	0	0	0	0	0
Protein flightless-1 homolog	FLII	Q13045	Homo sapiens	145 kDa	2	1	0	6	0	1
Nucleolar transcription factor 1	UBTF	P17480	Homo sapiens	89 kDa	0	0	0	4	0	0
Proteasome subunit alpha type-2	PSMA2	P25787	Homo sapiens	26 kDa	0	0	0	8	6	5
Voltage-dependent calcium channel subunit alpha-2/delta-1	CACNA2D1	P54289	Homo sapiens	125 kDa	2	0	0	0	0	0
Rab11 family-interacting protein 2	RAB11FIP2	Q7L804	Homo sapiens	58 kDa	0	0	0	0	7	7
60S ribosomal protein L22	RPL22	P35268	Homo sapiens	15 kDa	2	3	3	6	3	6
Eukaryotic translation initiation factor 6	EIF6	P56537	Homo sapiens	27 kDa	3	1	0	9	6	7
U3 small nucleolar RNA-associated protein 15 homolog	UTP15	Q8TED0	Homo sapiens	58 kDa	1	0	0	3	6	4
CD109 antigen	CD109	Q6YHK3	Homo sapiens	162 kDa	2	0	0	3	0	0
Splicing factor U2AF 35 kDa subunit	U2AF1	Q01081	Homo sapiens	28 kDa	1	2	0	3	6	7
Erythrocyte band 7 integral membrane protein	STOM	P27105	Homo sapiens	32 kDa	6	2	0	6	2	3
Sorting and assembly machinery component 50 homolog	SAMM50	Q9Y512	Homo sapiens	52 kDa	5	3	0	3	1	1
A-kinase anchor protein 8	AKAP8	O43823	Homo sapiens	76 kDa	2	2	0	2	1	3
Importin subunit alpha-7	KPNA6	O60684	Homo sapiens	60 kDa	5	2	0	1	3	3
Protein SEC13 homolog	SEC13	P55735	Homo sapiens	36 kDa	4	1	0	7	9	7
Cold shock domain-containing protein E1	CSDE1	O75534	Homo sapiens	89 kDa	0	1	0	2	0	1
Actin-related protein 2/3 complex subunit 3	ARPC3	O15145	Homo sapiens	21 kDa	2	1	0	7	6	8
Alpha-crystallin B chain	CRYAB	P02511	Homo sapiens	20 kDa	2	0	0	1	6	6
Regulation of nuclear pre-mRNA domain-containing protein 2	RPRD2	Q5VT52	Homo sapiens	156 kDa	0	0	0	0	2	3
Casein kinase II subunit alpha'	CSNK2A2	P19784	Homo sapiens	41 kDa	0	0	0	1	7	4
Zonadhesin	ZAN	Q9Y493	Homo sapiens	306 kDa	0	2	1	0	0	0
Signal recognition particle subunit SRP72	SRP72	O76094	Homo sapiens	75 kDa	1	1	0	7	2	2
Myosin regulatory light chain 12B	MYL12B	O14950	Homo sapiens	20 kDa	5	4	0	6	5	5
Dolichol-phosphate mannosyltransferase	DPM1	O60762	Homo sapiens	30 kDa	2	2	0	5	5	3
Signal recognition particle receptor subunit beta	SRPRB	Q9Y5M8	Homo sapiens	30 kDa	3	1	0	8	4	6
Phostensin	PPP1R18	Q6NYC8	Homo sapiens	68 kDa	1	2	0	1	4	4
mRNA turnover protein 4 homolog	MRTO4	Q9UKD2	Homo sapiens	28 kDa	1	0	0	2	8	6
Carbonyl reductase [NADPH] 1	CBR1	P16152	Homo sapiens	30 kDa	0	0	1	9	5	6
RNA-binding protein 12B	RBM12B	Q8IXT5	Homo sapiens	118 kDa	0	0	0	4	0	0
Sister chromatid cohesion protein PDS5 homolog A	PDS5A	Q29RF7	Homo sapiens	151 kDa	0	0	0	2	0	0
Eukaryotic translation initiation factor 4 gamma 2	EIF4G2	P78344	Homo sapiens	102 kDa	0	0	0	3	0	0
Histidine--tRNA ligase, cytoplasmic	HARS	P12081	Homo sapiens	57 kDa	0	0	0	3	0	0
CD44 antigen	CD44	P16070	Homo sapiens	82 kDa	6	3	0	4	0	0
Desmoglein-1	DSG1	Q02413	Homo sapiens	114 kDa	9	3	1	5	0	0
Ras-related protein Rab-2A	RAB2A	P61019	Homo sapiens	24 kDa	0	0	0	9	3	7
Integrin alpha-V	ITGAV	P06756	Homo sapiens	116 kDa	0	0	0	2	0	0
Cyclic GMP-AMP synthase	MB21D1	Q8N884	Homo sapiens	59 kDa	0	0	0	3	0	0
Lysyl oxidase homolog 2	LOXL2	Q9Y4K0	Homo sapiens	87 kDa	3	1	0	7	0	0
V-type proton ATPase catalytic subunit A	ATP6V1A	P38606	Homo sapiens	68 kDa	0	0	0	6	0	2
Ribosome biogenesis protein BOP1	BOP1	Q14137	Homo sapiens	84 kDa	0	0	1	7	1	2
Metastasis-associated protein MTA2	MTA2	O94776	Homo sapiens	75 kDa	0	0	0	5	2	3
Dynein light chain 1, cytoplasmic	DYNLL1	P63167	Homo sapiens	10 kDa	1	1	0	4	9	8
Guanine nucleotide-binding protein-like 3	GNL3	Q9BVP2	Homo sapiens	62 kDa	1	0	0	6	2	2
Structural maintenance of chromosomes protein 4	SMC4	Q9NTJ3	Homo sapiens	147 kDa	0	0	0	3	0	0
Calponin-3	CNN3	Q15417	Homo sapiens	36 kDa	0	1	0	7	5	6
Exosome component 10	EXOSC10	Q01780	Homo sapiens	101 kDa	0	0	0	2	0	0
Trifunctional purine biosynthetic protein adenosine-3	GART	P22102	Homo sapiens	108 kDa	0	0	1	5	0	0
1,4-alpha-glucan-branching enzyme	GBE1	Q04446	Homo sapiens	80 kDa	0	0	0	5	1	1
Kinesin-like protein KIF3C	KIF3C	O14782	Homo sapiens	89 kDa	0	0	0	0	2	3
Ras-related protein Rab-11B	RAB11B	Q15907	Homo sapiens	24 kDa	1	0	0	7	3	3
Band 4.1-like protein 2	EPB41L2	O43491	Homo sapiens	113 kDa	1	0	0	2	0	0
TAR DNA-binding protein 43	TARDBP	Q13148	Homo sapiens	45 kDa	0	1	0	6	8	5
Deoxynucleotidyltransferase terminal-interacting protein 2	DNTTIP2	Q5QJE6	Homo sapiens	84 kDa	3	0	0	4	0	0
ATP-dependent RNA helicase DDX54	DDX54	Q8TDD1	Homo sapiens	99 kDa	0	0	0	7	0	0
Vesicle-associated membrane protein-associated protein A	VAPA	Q9P0L0	Homo sapiens	28 kDa	0	0	0	4	4	1
Collagen alpha-2(V) chain	COL5A2	P05997	Homo sapiens	145 kDa	6	1	0	0	0	0
Exocyst complex component 4	EXOC4	Q96A65	Homo sapiens	111 kDa	0	0	0	2	0	0
Nuclear valosin-containing protein-like	NVL	O15381	Homo sapiens	95 kDa	0	0	0	4	0	0
Ornithine aminotransferase, mitochondrial	OAT	P04181	Homo sapiens	49 kDa	0	0	0	8	0	0
Heterogeneous nuclear ribonucleoprotein A/B	HNRNPAB	Q99729	Homo sapiens	36 kDa	7	5	1	7	8	7
Small ubiquitin-related modifier 2	SUMO2	P61956	Homo sapiens	11 kDa	2	3	2	5	6	5
Peroxiredoxin-2	PRDX2	P32119	Homo sapiens	22 kDa	5	1	1	8	4	6
THO complex subunit 4	ALYREF	Q86V81	Homo sapiens	27 kDa	1	0	1	4	6	4
DNA-directed RNA polymerase I subunit RPA1	POLR1A	O95602	Homo sapiens	195 kDa	0	0	1	2	0	0
Cathepsin D	CTSD	P07339	Homo sapiens	45 kDa	2	0	0	6	1	2
H/ACA ribonucleoprotein complex subunit 2	NHP2	Q9NX24	Homo sapiens	17 kDa	5	3	0	2	7	7
Chromobox protein homolog 3	CBX3	Q13185	Homo sapiens	21 kDa	2	0	0	3	7	9
26S proteasome non-ATPase regulatory subunit 12	PSMD12	O00232	Homo sapiens	53 kDa	1	1	0	9	0	0
Serine/threonine-protein kinase MARK2	MARK2	Q7KZI7	Homo sapiens	88 kDa	3	1	0	0	0	0
Calcium-activated potassium channel subunit alpha-1	KCNMA1	Q12791	Homo sapiens	138 kDa	0	0	0	0	0	2
Pyruvate dehydrogenase E1 component subunit alpha, somatic form, mitochondrial	PDHA1	P08559	Homo sapiens	43 kDa	0	0	0	6	1	0
Probable rRNA-processing protein EBP2	EBNA1BP2	Q99848	Homo sapiens	35 kDa	0	0	0	6	0	0
Ras-related C3 botulinum toxin substrate 1	RAC1	P63000	Homo sapiens	21 kDa	0	0	0	5	2	3
DNA-directed RNA polymerase II subunit RPB1	POLR2A	P24928	Homo sapiens	217 kDa	0	0	0	0	2	2
Puromycin-sensitive aminopeptidase	NPEPPS	P55786	Homo sapiens	103 kDa	0	0	0	9	0	0
Laminin subunit beta-2	LAMB2	P55268	Homo sapiens	196 kDa	4	0	0	0	0	0
NADPH--cytochrome P450 reductase	POR	P16435	Homo sapiens	77 kDa	0	0	0	9	0	0
Polypeptide N-acetylgalactosaminyltransferase 2	GALNT2	Q10471	Homo sapiens	65 kDa	0	0	0	4	0	0
Eukaryotic translation initiation factor 2 subunit 1	EIF2S1	P05198	Homo sapiens	36 kDa	1	1	1	3	3	4
Collagen alpha-1(XVIII) chain	COL18A1	P39060	Homo sapiens	178 kDa	6	1	1	1	1	0
U1 small nuclear ribonucleoprotein 70 kDa	SNRNP70	P08621	Homo sapiens	52 kDa	1	0	1	3	0	3
Eukaryotic translation initiation factor 4B	EIF4B	P23588	Homo sapiens	69 kDa	1	2	0	0	2	0
Superkiller viralicidic activity 2-like 2	SKIV2L2	P42285	Homo sapiens	118 kDa	1	1	0	5	1	0
60S ribosomal protein L37a	RPL37A	P61513	Homo sapiens	10 kDa	1	1	0	3	4	8
Ras-related protein R-Ras2	RRAS2	P62070	Homo sapiens	23 kDa	4	2	0	8	4	4
Structural maintenance of chromosomes protein 1A	SMC1A	Q14683	Homo sapiens	143 kDa	0	0	0	2	0	0
Nucleolar GTP-binding protein 1	GTPBP4	Q9BZE4	Homo sapiens	74 kDa	1	0	0	7	0	2
Importin subunit alpha-3	KPNA4	O00629	Homo sapiens	58 kDa	1	0	0	3	8	7
Disco-interacting protein 2 homolog B	DIP2B	Q9P265	Homo sapiens	171 kDa	0	0	2	0	0	0
Procollagen-lysine,2-oxoglutarate 5-dioxygenase 2	PLOD2	O00469	Homo sapiens	85 kDa	0	1	0	6	0	0
Nucleolar GTP-binding protein 2	GNL2	Q13823	Homo sapiens	84 kDa	0	0	0	3	0	0
E3 UFM1-protein ligase 1	UFL1	O94874	Homo sapiens	90 kDa	1	1	0	3	1	0
Tuftelin-interacting protein 11	TFIP11	Q9UBB9	Homo sapiens	97 kDa	2	0	0	3	0	0
Probable E3 ubiquitin-protein ligase HERC4	HERC4	Q5GLZ8	Homo sapiens	119 kDa	0	0	0	3	0	0
Complement component 1 Q subcomponent-binding protein, mitochondrial	C1QBP	Q07021	Homo sapiens	31 kDa	2	0	0	5	9	7
Bifunctional purine biosynthesis protein PURH	ATIC	P31939	Homo sapiens	65 kDa	0	0	0	7	0	2
Leucine-rich repeat flightless-interacting protein 1	LRRFIP1	Q32MZ4	Homo sapiens	89 kDa	4	1	0	2	0	0
Isocitrate dehydrogenase [NADP] cytoplasmic	IDH1	O75874	Homo sapiens	47 kDa	0	0	0	3	1	1
Protein transport protein Sec24C	SEC24C	P53992	Homo sapiens	118 kDa	0	0	1	6	0	0
Proteasome subunit alpha type-4	PSMA4	P25789	Homo sapiens	29 kDa	0	0	0	7	3	1
Uncharacterized protein C17orf85	C17orf85	Q53F19	Homo sapiens	71 kDa	4	1	0	0	0	0
Lysine--tRNA ligase	KARS	Q15046	Homo sapiens	68 kDa	0	0	0	7	0	0
Eukaryotic translation initiation factor 3 subunit I	EIF3I	Q13347	Homo sapiens	37 kDa	2	1	1	6	4	1
40S ribosomal protein S25	RPS25	P62851	Homo sapiens	14 kDa	2	2	1	2	6	7
Tricarboxylate transport protein, mitochondrial	SLC25A1	P53007	Homo sapiens	34 kDa	4	3	0	3	1	1
40S ribosomal protein S26	RPS26	P62854	Homo sapiens	13 kDa	1	2	0	9	4	5
Proteasome subunit alpha type-6	PSMA6	P60900	Homo sapiens	27 kDa	0	0	0	7	3	5
Multifunctional protein ADE2	PAICS	P22234	Homo sapiens	47 kDa	0	0	0	6	0	0
ATP-binding cassette sub-family E member 1	ABCE1	P61221	Homo sapiens	67 kDa	0	0	0	3	2	0
Mitochondrial carrier homolog 2	MTCH2	Q9Y6C9	Homo sapiens	33 kDa	1	0	0	5	1	4
Phosphatidylinositol-binding clathrin assembly protein	PICALM	Q13492	Homo sapiens	71 kDa	0	0	0	8	1	1
AP-3 complex subunit delta-1	AP3D1	O14617	Homo sapiens	130 kDa	0	0	0	2	0	0
Caprin-1	CAPRIN1	Q14444	Homo sapiens	78 kDa	4	2	0	2	2	0
Glycerol-3-phosphate dehydrogenase, mitochondrial	GPD2	P43304	Homo sapiens	81 kDa	0	0	0	2	0	0
Ribosome biogenesis protein BRX1 homolog	BRIX1	Q8TDN6	Homo sapiens	41 kDa	0	0	0	1	3	5
Ribosomal RNA processing protein 1 homolog B	RRP1B	Q14684	Homo sapiens	84 kDa	0	0	0	2	0	0
Glutaryl-CoA dehydrogenase, mitochondrial	GCDH	Q92947	Homo sapiens	48 kDa	0	0	1	0	6	9
Importin-9	IPO9	Q96P70	Homo sapiens	116 kDa	0	0	0	8	0	0
Neprilysin	MME	P08473	Homo sapiens	86 kDa	6	3	0	0	0	0
60S ribosomal protein L38	RPL38	P63173	Homo sapiens	8 kDa	1	0	0	3	2	4
Transducin beta-like protein 2	TBL2	Q9Y4P3	Homo sapiens	50 kDa	1	1	0	3	2	2
Insulin-like growth factor 2 mRNA-binding protein 3	IGF2BP3	O00425	Homo sapiens	64 kDa	5	0	0	5	3	3
Small nuclear ribonucleoprotein Sm D2	SNRPD2	P62316	Homo sapiens	14 kDa	2	3	1	3	2	0
Cleavage and polyadenylation specificity factor subunit 5	NUDT21	O43809	Homo sapiens	26 kDa	1	0	0	5	2	4
Endoplasmic reticulum aminopeptidase 1	ERAP1	Q9NZ08	Homo sapiens	107 kDa	0	0	0	2	0	0
Cleavage and polyadenylation specificity factor subunit 2	CPSF2	Q9P2I0	Homo sapiens	88 kDa	1	0	0	3	0	0
Cysteine and glycine-rich protein 2	CSRP2	Q16527	Homo sapiens	21 kDa	0	0	0	3	6	4
Cold-inducible RNA-binding protein	CIRBP	Q14011	Homo sapiens	19 kDa	6	2	0	0	7	4
Small nuclear ribonucleoprotein Sm D1	SNRPD1	P62314	Homo sapiens	13 kDa	0	0	0	5	4	7
Proteasome subunit alpha type-7	PSMA7	O14818	Homo sapiens	28 kDa	0	0	0	8	2	3
ATP-dependent RNA helicase DDX50	DDX50	Q9BQ39	Homo sapiens	83 kDa	2	0	0	9	0	1
SURP and G-patch domain-containing protein 2	SUGP2	Q8IX01	Homo sapiens	120 kDa	0	0	0	2	0	0
ATP-binding cassette sub-family F member 1	ABCF1	Q8NE71	Homo sapiens	96 kDa	1	3	0	4	0	0
Ribosome biogenesis regulatory protein homolog	RRS1	Q15050	Homo sapiens	41 kDa	0	0	0	6	0	1
Plastin-3	PLS3	P13797	Homo sapiens	71 kDa	0	0	0	6	0	0
Succinyl-CoA:3-ketoacid coenzyme A transferase 1, mitochondrial	OXCT1	P55809	Homo sapiens	56 kDa	0	0	0	9	0	0
Proteasome subunit alpha type-3	PSMA3	P25788	Homo sapiens	28 kDa	1	0	1	3	3	3
Eukaryotic translation initiation factor 4H	EIF4H	Q15056	Homo sapiens	27 kDa	1	1	0	1	5	8
Nuclear envelope pore membrane protein POM 121	POM121	Q96HA1	Homo sapiens	128 kDa	1	0	0	1	4	4
RNA-binding protein with serine-rich domain 1	RNPS1	Q15287	Homo sapiens	34 kDa	1	0	0	5	3	3
Ubiquitin carboxyl-terminal hydrolase isozyme L1	UCHL1	P09936	Homo sapiens	25 kDa	0	0	1	5	0	0
Endoplasmic reticulum resident protein 44	ERP44	Q9BS26	Homo sapiens	47 kDa	5	3	0	2	2	1
Elongation factor 1-delta	EEF1D	P29692	Homo sapiens	31 kDa	3	2	0	4	6	5
Melanoma-associated antigen D2	MAGED2	Q9UNF1	Homo sapiens	65 kDa	5	3	0	1	0	0
U3 small nucleolar RNA-associated protein 6 homolog	UTP6	Q9NYH9	Homo sapiens	70 kDa	2	0	0	2	0	2
Lysophospholipid acyltransferase 7	MBOAT7	Q96N66	Homo sapiens	53 kDa	1	2	0	5	0	1
Nucleolar complex protein 3 homolog	NOC3L	Q8WTT2	Homo sapiens	93 kDa	0	0	0	3	0	0
6-phosphofructokinase, liver type	PFKL	P17858	Homo sapiens	85 kDa	2	2	0	4	1	3
Proteasome subunit beta type-5	PSMB5	P28074	Homo sapiens	28 kDa	0	0	0	7	5	6
Cyclin-dependent kinase 11B	CDK11B	P21127	Homo sapiens	93 kDa	0	0	0	6	0	0
Ribosomal biogenesis protein LAS1L	LAS1L	Q9Y4W2	Homo sapiens	83 kDa	2	1	0	4	0	0
Pescadillo homolog	PES1	O00541	Homo sapiens	68 kDa	0	0	0	3	0	0
Laminin subunit alpha-4	LAMA4	Q16363	Homo sapiens	203 kDa	2	0	0	0	0	0
DNA-binding protein RFX7	RFX7	Q2KHR2	Homo sapiens	147 kDa	0	0	0	0	1	3
Phenylalanine--tRNA ligase beta subunit	FARSB	Q9NSD9	Homo sapiens	66 kDa	0	0	0	3	0	0
Acyl-coenzyme A thioesterase 2, mitochondrial	ACOT2	P49753	Homo sapiens	53 kDa	0	0	0	5	0	0
DnaJ homolog subfamily A member 2	DNAJA2	O60884	Homo sapiens	46 kDa	2	1	1	3	1	2
Ubiquitin-associated protein 2-like	UBAP2L	Q14157	Homo sapiens	115 kDa	3	4	1	1	1	1
ATP synthase subunit O, mitochondrial	ATP5O	P48047	Homo sapiens	23 kDa	0	1	1	4	1	1
Putative RNA-binding protein 3	RBM3	P98179	Homo sapiens	17 kDa	3	3	1	0	7	6
H/ACA ribonucleoprotein complex subunit 1	GAR1	Q9NY12	Homo sapiens	22 kDa	3	1	0	2	2	2
40S ribosomal protein S27	RPS27	P42677	Homo sapiens	9 kDa	0	1	0	6	5	6
60S ribosomal protein L35	RPL35	P42766	Homo sapiens	15 kDa	0	1	0	2	5	5
Histone H1x	H1FX	Q92522	Homo sapiens	22 kDa	0	0	0	3	1	0
Nucleoporin NUP53	NUP35	Q8NFH5	Homo sapiens	35 kDa	4	1	0	0	4	4
Inactive tyrosine-protein kinase 7	PTK7	Q13308	Homo sapiens	118 kDa	0	0	0	2	0	0
Ataxin-2-like protein	ATXN2L	Q8WWM7	Homo sapiens	113 kDa	3	1	0	0	0	0
V-type proton ATPase subunit B, brain isoform	ATP6V1B2	P21281	Homo sapiens	57 kDa	0	0	1	3	0	0
ATP-binding cassette sub-family D member 3	ABCD3	P28288	Homo sapiens	75 kDa	0	0	0	5	0	0
Leucine-rich repeat-containing protein 59	LRRC59	Q96AG4	Homo sapiens	35 kDa	1	1	0	8	0	1
Importin subunit alpha-5	KPNA1	P52294	Homo sapiens	60 kDa	7	6	0	1	4	5
Antithrombin-III	SERPINC1	P01008	Homo sapiens	53 kDa	1	0	0	0	2	1
DnaJ homolog subfamily B member 6	DNAJB6	O75190	Homo sapiens	36 kDa	0	0	0	2	5	6
RNA-binding protein 4	RBM4	Q9BWF3	Homo sapiens	40 kDa	0	0	0	1	7	6
Cytoplasmic aconitate hydratase	ACO1	P21399	Homo sapiens	98 kDa	0	0	0	3	0	0
Eukaryotic peptide chain release factor subunit 1	ETF1	P62495	Homo sapiens	49 kDa	0	0	0	3	0	0
Complement component C6	C6	P13671	Homo sapiens	105 kDa	3	3	0	0	0	0
Minor histocompatibility antigen H13	HM13	Q8TCT9	Homo sapiens	41 kDa	0	0	0	7	1	1
Cytosol aminopeptidase	LAP3	P28838	Homo sapiens	56 kDa	0	0	0	9	0	0
Alpha-adducin	ADD1	P35611	Homo sapiens	81 kDa	4	2	0	0	0	0
Lanosterol synthase	LSS	P48449	Homo sapiens	83 kDa	0	0	0	6	0	0
Transportin-1	TNPO1	Q92973	Homo sapiens	102 kDa	1	0	0	9	0	0
Succinyl-CoA ligase [GDP-forming] subunit beta, mitochondrial	SUCLG2	Q96I99	Homo sapiens	47 kDa	0	0	0	6	0	0
40S ribosomal protein S29	RPS29	P62273	Homo sapiens	7 kDa	1	1	0	4	3	2
Transmembrane glycoprotein NMB	GPNMB	Q14956	Homo sapiens	64 kDa	3	2	0	2	3	3
Small nuclear ribonucleoprotein-associated protein N	SNRPN	P63162	Homo sapiens	25 kDa	3	3	0	1	2	1
Testin	TES	Q9UGI8	Homo sapiens	48 kDa	1	1	0	4	4	2
Ras GTPase-activating protein-binding protein 1	G3BP1	Q13283	Homo sapiens	52 kDa	3	3	0	7	2	1
Hemoglobin subunit alpha	HBA1	P69905	Homo sapiens	15 kDa	0	0	0	2	4	7
Protein DEK	DEK	P35659	Homo sapiens	43 kDa	1	3	0	2	0	1
Double-strand break repair protein MRE11A	MRE11A	P49959	Homo sapiens	81 kDa	0	0	0	2	0	0
Copine-1	CPNE1	Q99829	Homo sapiens	59 kDa	0	0	0	4	1	0
SNW domain-containing protein 1	SNW1	Q13573	Homo sapiens	61 kDa	4	1	0	0	0	3
Probable ATP-dependent RNA helicase DHX36	DHX36	Q9H2U1	Homo sapiens	115 kDa	0	0	0	2	0	0
Interferon-induced GTP-binding protein Mx2	MX2	P20592	Homo sapiens	82 kDa	4	3	0	0	0	0
Clusterin	CLU	P10909	Homo sapiens	52 kDa	3	2	0	0	0	0
Putative RNA-binding protein 15B	RBM15B	Q8NDT2	Homo sapiens	97 kDa	0	0	0	2	0	0
Cyclin-L2	CCNL2	Q96S94	Homo sapiens	58 kDa	0	0	0	0	2	0
Nicotinamide phosphoribosyltransferase	NAMPT	P43490	Homo sapiens	56 kDa	0	0	0	2	0	0
Calcium-binding mitochondrial carrier protein SCaMC-1	SLC25A24	Q6NUK1	Homo sapiens	53 kDa	0	0	0	3	0	0
Cytochrome c oxidase subunit 2	MT-CO2	P00403	Homo sapiens	26 kDa	0	0	0	7	4	6
Probable cation-transporting ATPase 13A1	ATP13A1	Q9HD20	Homo sapiens	133 kDa	0	0	0	2	0	0
Vesicle-associated membrane protein 3	VAMP3	Q15836	Homo sapiens	11 kDa	0	0	0	2	1	2
Carnitine O-palmitoyltransferase 1, liver isoform	CPT1A	P50416	Homo sapiens	88 kDa	0	0	0	4	0	0
Sec1 family domain-containing protein 1	SCFD1	Q8WVM8	Homo sapiens	72 kDa	2	0	0	7	0	0
Protein FAM168A	FAM168A	Q92567	Homo sapiens	26 kDa	0	0	0	0	8	8
ATP-binding cassette sub-family F member 2	ABCF2	Q9UG63	Homo sapiens	71 kDa	1	0	0	4	0	0
Small nuclear ribonucleoprotein Sm D3	SNRPD3	P62318	Homo sapiens	14 kDa	1	1	1	2	4	4
Cytoplasmic dynein 1 intermediate chain 2	DYNC1I2	Q13409	Homo sapiens	71 kDa	2	1	0	4	1	2
Oxysterol-binding protein-related protein 3	OSBPL3	Q9H4L5	Homo sapiens	101 kDa	1	1	0	3	1	1
DnaJ homolog subfamily C member 11	DNAJC11	Q9NVH1	Homo sapiens	63 kDa	0	0	0	2	0	0
Nucleoporin p54	NUP54	Q7Z3B4	Homo sapiens	55 kDa	1	2	0	1	0	0
U3 small nucleolar RNA-interacting protein 2	RRP9	O43818	Homo sapiens	52 kDa	1	0	0	3	2	2
U3 small nucleolar RNA-associated protein 14 homolog A	UTP14A	Q9BVJ6	Homo sapiens	88 kDa	1	0	0	3	3	1
Rho GDP-dissociation inhibitor 1	ARHGDIA	P52565	Homo sapiens	23 kDa	1	1	0	5	3	1
Serine/threonine-protein phosphatase 2A catalytic subunit alpha isoform	PPP2CA	P67775	Homo sapiens	36 kDa	1	0	0	5	1	1
Probable global transcription activator SNF2L1	SMARCA1	P28370	Homo sapiens	123 kDa	2	0	0	2	0	0
Cirhin	CIRH1A	Q969X6	Homo sapiens	77 kDa	1	0	0	6	1	2
Inactive rhomboid protein 1	RHBDF1	Q96CC6	Homo sapiens	97 kDa	3	2	0	0	0	0
NADH dehydrogenase [ubiquinone] iron-sulfur protein 3, mitochondrial	NDUFS3	O75489	Homo sapiens	30 kDa	2	2	0	6	0	0
Transmembrane emp24 domain-containing protein 10	TMED10	P49755	Homo sapiens	25 kDa	0	0	0	5	2	3
N-alpha-acetyltransferase 15, NatA auxiliary subunit	NAA15	Q9BXJ9	Homo sapiens	101 kDa	0	0	0	2	0	0
Dynamin-1-like protein	DNM1L	O00429	Homo sapiens	82 kDa	0	0	0	3	0	0
S-adenosylmethionine synthase isoform type-2	MAT2A	P31153	Homo sapiens	44 kDa	0	0	0	5	1	1
Endoplasmic reticulum resident protein 29	ERP29	P30040	Homo sapiens	29 kDa	0	0	0	5	0	0
Rho-related GTP-binding protein RhoC	RHOC	P08134	Homo sapiens	22 kDa	0	0	0	7	0	1
4-trimethylaminobutyraldehyde dehydrogenase	ALDH9A1	P49189	Homo sapiens	54 kDa	0	0	0	9	0	0
Mitotic checkpoint protein BUB3	BUB3	O43684	Homo sapiens	37 kDa	0	0	0	3	5	4
Lysyl oxidase homolog 4	LOXL4	Q96JB6	Homo sapiens	84 kDa	6	2	0	0	0	0
26S protease regulatory subunit 4	PSMC1	P62191	Homo sapiens	49 kDa	0	0	0	9	0	0
26S protease regulatory subunit 6B	PSMC4	P43686	Homo sapiens	47 kDa	0	0	0	8	0	0
Rho GTPase-activating protein 1	ARHGAP1	Q07960	Homo sapiens	50 kDa	0	0	0	9	0	0
RNA-binding protein 8A	RBM8A	Q9Y5S9	Homo sapiens	20 kDa	4	3	1	2	5	7
Eukaryotic translation initiation factor 3 subunit H	EIF3H	O15372	Homo sapiens	40 kDa	2	1	0	4	3	1
Gamma-tubulin complex component 3	TUBGCP3	Q96CW5	Homo sapiens	104 kDa	0	0	1	3	0	0
Caspase-14	CASP14	P31944	Homo sapiens	28 kDa	3	2	1	2	0	0
2,4-dienoyl-CoA reductase, mitochondrial	DECR1	Q16698	Homo sapiens	36 kDa	1	1	0	3	2	0
Barrier-to-autointegration factor	BANF1	O75531	Homo sapiens	10 kDa	2	0	0	9	1	4
Hydroxyacyl-coenzyme A dehydrogenase, mitochondrial	HADH	Q16836	Homo sapiens	34 kDa	0	0	0	4	1	1
tRNA (cytosine(34)-C(5))-methyltransferase	NSUN2	Q08J23	Homo sapiens	86 kDa	0	0	0	3	0	0
Cathepsin K	CTSK	P43235	Homo sapiens	37 kDa	3	1	0	0	2	2
DnaJ homolog subfamily A member 1	DNAJA1	P31689	Homo sapiens	45 kDa	2	0	0	5	2	2
Vasodilator-stimulated phosphoprotein	VASP	P50552	Homo sapiens	40 kDa	2	2	0	2	0	0
Histone deacetylase 2	HDAC2	Q92769	Homo sapiens	55 kDa	0	0	0	5	2	2
WD repeat-containing protein 46	WDR46	O15213	Homo sapiens	68 kDa	1	0	0	4	0	0
Calcium-binding mitochondrial carrier protein Aralar2	SLC25A13	Q9UJS0	Homo sapiens	74 kDa	1	0	0	6	0	0
Proteasome subunit beta type-3	PSMB3	P49720	Homo sapiens	23 kDa	0	0	0	5	4	4
Beta-hexosaminidase subunit beta	HEXB	P07686	Homo sapiens	63 kDa	0	0	0	3	2	1
Glioma tumor suppressor candidate region gene 2 protein	GLTSCR2	Q9NZM5	Homo sapiens	54 kDa	0	0	0	3	2	1
Integrin alpha-2	ITGA2	P17301	Homo sapiens	129 kDa	0	0	0	2	0	0
Lysosomal protective protein	CTSA	P10619	Homo sapiens	54 kDa	0	0	0	1	5	4
Piwi-like protein 4	PIWIL4	Q7Z3Z4	Homo sapiens	97 kDa	0	0	2	0	0	0
Unconventional myosin-Ie	MYO1E	Q12965	Homo sapiens	127 kDa	0	0	0	3	0	0
Thrombospondin type-1 domain-containing protein 4	THSD4	Q6ZMP0	Homo sapiens	112 kDa	6	1	0	0	0	0
Aldose reductase	AKR1B1	P15121	Homo sapiens	36 kDa	0	0	0	0	4	4
Phosphatidylinositide phosphatase SAC1	SACM1L	Q9NTJ5	Homo sapiens	67 kDa	0	0	0	3	0	0
LEM domain-containing protein 2	LEMD2	Q8NC56	Homo sapiens	57 kDa	3	1	0	0	0	0
Collagen alpha-1(XXII) chain	COL22A1	Q8NFW1	Homo sapiens	161 kDa	0	0	0	0	0	2
Mannosyl-oligosaccharide glucosidase	MOGS	Q13724	Homo sapiens	92 kDa	0	0	0	5	0	0
40S ribosomal protein S21	RPS21	P63220	Homo sapiens	9 kDa	1	1	1	2	6	6
Serine/threonine-protein phosphatase 2A 55 kDa regulatory subunit B alpha isoform	PPP2R2A	P63151	Homo sapiens	52 kDa	2	2	1	5	1	1
U4/U6 small nuclear ribonucleoprotein Prp4	PRPF4	O43172	Homo sapiens	58 kDa	2	2	0	1	1	1
Eukaryotic translation initiation factor 3 subunit M	EIF3M	Q7L2H7	Homo sapiens	43 kDa	0	0	0	2	0	0
60S ribosomal protein L36a-like	RPL36AL	Q969Q0	Homo sapiens	12 kDa	1	1	0	1	1	4
39S ribosomal protein L22, mitochondrial	MRPL22	Q9NWU5	Homo sapiens	24 kDa	3	2	0	0	2	2
Stomatin-like protein 2, mitochondrial	STOML2	Q9UJZ1	Homo sapiens	39 kDa	0	0	1	7	0	0
Mitochondrial import inner membrane translocase subunit TIM44	TIMM44	O43615	Homo sapiens	51 kDa	0	0	0	2	0	0
Sphingosine-1-phosphate lyase 1	SGPL1	O95470	Homo sapiens	64 kDa	0	0	0	2	0	0
26S protease regulatory subunit 10B	PSMC6	P62333	Homo sapiens	44 kDa	0	0	0	8	2	1
Kinesin light chain 1	KLC1	Q07866	Homo sapiens	65 kDa	1	0	0	3	0	0
Nuclear pore complex protein Nup50	NUP50	Q9UKX7	Homo sapiens	50 kDa	3	0	0	0	0	2
Actin-binding LIM protein 3	ABLIM3	O94929	Homo sapiens	78 kDa	5	3	0	0	0	1
Exportin-T	XPOT	O43592	Homo sapiens	110 kDa	0	0	0	2	0	0
Ribonucleoside-diphosphate reductase large subunit	RRM1	P23921	Homo sapiens	90 kDa	0	0	0	3	0	0
3-ketoacyl-CoA thiolase, mitochondrial	ACAA2	P42765	Homo sapiens	42 kDa	0	0	0	7	0	0
Tropomyosin alpha-4 chain	TPM4	P67936	Homo sapiens	29 kDa	0	0	0	2	2	8
Actin-like protein 6A	ACTL6A	O96019	Homo sapiens	47 kDa	0	0	0	3	0	0
Prothrombin	F2	P00734	Homo sapiens	70 kDa	5	6	0	0	0	0
Pyruvate dehydrogenase E1 component subunit beta, mitochondrial	PDHB	P11177	Homo sapiens	39 kDa	0	0	0	7	1	1
DNA mismatch repair protein Msh2	MSH2	P43246	Homo sapiens	105 kDa	0	0	0	2	0	0
Cytosolic non-specific dipeptidase	CNDP2	Q96KP4	Homo sapiens	53 kDa	0	0	0	3	0	0
2'-5'-oligoadenylate synthase-like protein	OASL	Q15646	Homo sapiens	59 kDa	6	3	0	0	0	0
Hsp90 co-chaperone Cdc37	CDC37	Q16543	Homo sapiens	44 kDa	0	0	0	6	0	0
Double-stranded RNA-binding protein Staufen homolog 1	STAU1	O95793	Homo sapiens	63 kDa	3	1	1	1	3	1
NHP2-like protein 1	NHP2L1	P55769	Homo sapiens	14 kDa	3	3	0	1	1	3
Magnesium transporter protein 1	MAGT1	Q9H0U3	Homo sapiens	38 kDa	0	0	0	1	2	1
Endoplasmic reticulum-Golgi intermediate compartment protein 1	ERGIC1	Q969X5	Homo sapiens	33 kDa	1	0	0	3	3	3
Ubiquitin carboxyl-terminal hydrolase 10	USP10	Q14694	Homo sapiens	87 kDa	1	1	0	4	0	0
Very-long-chain enoyl-CoA reductase	TECR	Q9NZ01	Homo sapiens	36 kDa	1	0	0	2	1	0
Growth arrest-specific protein 6	GAS6	Q14393	Homo sapiens	80 kDa	2	2	0	0	0	0
RNA binding protein fox-1 homolog 2	RBFOX2	O43251	Homo sapiens	41 kDa	0	0	0	4	2	5
Nurim	NRM	Q8IXM6	Homo sapiens	29 kDa	0	0	0	0	1	2
CD166 antigen	ALCAM	Q13740	Homo sapiens	65 kDa	0	0	0	3	0	1
Protein DJ-1	PARK7	Q99497	Homo sapiens	20 kDa	0	0	0	4	0	1
Platelet-derived growth factor receptor beta	PDGFRB	P09619	Homo sapiens	124 kDa	0	0	0	2	0	0
Collagen alpha-1(XV) chain	COL15A1	P39059	Homo sapiens	142 kDa	5	1	0	0	0	0
Ribosome biogenesis protein WDR12	WDR12	Q9GZL7	Homo sapiens	48 kDa	0	0	0	4	0	0
E3 ubiquitin-protein ligase ZFP91	ZFP91	Q96JP5	Homo sapiens	63 kDa	1	4	0	0	0	0
NADH dehydrogenase [ubiquinone] flavoprotein 1, mitochondrial	NDUFV1	P49821	Homo sapiens	51 kDa	0	0	0	3	0	0
Phosphoserine aminotransferase	PSAT1	Q9Y617	Homo sapiens	40 kDa	0	0	0	5	0	3
Sideroflexin-1	SFXN1	Q9H9B4	Homo sapiens	36 kDa	0	0	0	6	0	0
Complement component C7	C7	P10643	Homo sapiens	94 kDa	3	2	0	0	0	0
Growth factor receptor-bound protein 2	GRB2	P62993	Homo sapiens	25 kDa	0	0	0	0	5	5
Microfibrillar-associated protein 1	MFAP1	P55081	Homo sapiens	52 kDa	2	0	1	0	2	1
Ras GTPase-activating protein-binding protein 2	G3BP2	Q9UN86	Homo sapiens	54 kDa	3	2	0	2	1	1
Clathrin light chain A	CLTA	P09496	Homo sapiens	27 kDa	1	1	0	0	3	2
B-cell receptor-associated protein 31	BCAP31	P51572	Homo sapiens	28 kDa	0	1	0	0	2	1
Proteasome subunit beta type-6	PSMB6	P28072	Homo sapiens	25 kDa	0	0	1	4	2	2
Zinc finger CCCH domain-containing protein 14	ZC3H14	Q6PJT7	Homo sapiens	83 kDa	2	2	0	2	0	0
MKI67 FHA domain-interacting nucleolar phosphoprotein	MKI67IP	Q9BYG3	Homo sapiens	34 kDa	3	0	0	4	1	2
ATP synthase subunit b, mitochondrial	ATP5F1	P24539	Homo sapiens	29 kDa	1	1	0	2	0	0
Alpha-parvin	PARVA	Q9NVD7	Homo sapiens	42 kDa	0	0	0	5	1	1
Inhibitor of nuclear factor kappa-B kinase-interacting protein	IKBIP	Q70UQ0	Homo sapiens	39 kDa	0	2	0	3	0	0
Chromobox protein homolog 5	CBX5	P45973	Homo sapiens	22 kDa	0	0	0	2	5	6
Eukaryotic translation initiation factor 5A-1	EIF5A	P63241	Homo sapiens	17 kDa	0	0	0	5	1	2
14-3-3 protein eta	YWHAH	Q04917	Homo sapiens	28 kDa	2	0	0	7	4	4
Astrotactin-2	ASTN2	O75129	Homo sapiens	148 kDa	0	0	0	0	0	2
Lysine-specific histone demethylase 1A	KDM1A	O60341	Homo sapiens	93 kDa	0	0	0	2	0	0
Annexin A4	ANXA4	P09525	Homo sapiens	36 kDa	0	0	1	3	0	0
Replication protein A 70 kDa DNA-binding subunit	RPA1	P27694	Homo sapiens	68 kDa	0	0	0	3	0	0
Phosphatidylethanolamine-binding protein 1	PEBP1	P30086	Homo sapiens	21 kDa	0	0	0	4	4	6
cAMP-dependent protein kinase catalytic subunit alpha	PRKACA	P17612	Homo sapiens	41 kDa	0	0	0	4	0	0
7-dehydrocholesterol reductase	DHCR7	Q9UBM7	Homo sapiens	54 kDa	0	0	0	5	2	3
Splicing factor 1	SF1	Q15637	Homo sapiens	68 kDa	0	0	0	1	4	5
AP-3 complex subunit mu-1	AP3M1	Q9Y2T2	Homo sapiens	47 kDa	0	1	0	3	0	0
Protein S100-A10	S100A10	P60903	Homo sapiens	11 kDa	0	0	0	3	5	5
Delta-sarcoglycan	SGCD	Q92629	Homo sapiens	32 kDa	3	1	0	0	0	0
Hydroxysteroid dehydrogenase-like protein 2	HSDL2	Q6YN16	Homo sapiens	45 kDa	0	0	0	4	0	0
SEC23-interacting protein	SEC23IP	Q9Y6Y8	Homo sapiens	111 kDa	0	0	0	2	0	0
Inverted formin-2	INF2	Q27J81	Homo sapiens	136 kDa	0	0	0	9	0	0
U3 small nucleolar ribonucleoprotein protein IMP3	IMP3	Q9NV31	Homo sapiens	22 kDa	1	1	0	1	2	2
Cleavage and polyadenylation specificity factor subunit 6	CPSF6	Q16630	Homo sapiens	59 kDa	1	2	0	4	2	2
Metaxin-2	MTX2	O75431	Homo sapiens	30 kDa	3	2	0	1	5	5
Nascent polypeptide-associated complex subunit alpha	NACA	Q13765	Homo sapiens	23 kDa	2	2	0	5	2	3
40S ribosomal protein S28	RPS28	P62857	Homo sapiens	8 kDa	2	3	0	1	2	4
Transcriptional activator protein Pur-alpha	PURA	Q00577	Homo sapiens	35 kDa	1	0	0	2	2	5
Membrane-associated progesterone receptor component 2	PGRMC2	O15173	Homo sapiens	24 kDa	1	0	0	3	1	1
Thy-1 membrane glycoprotein	THY1	P04216	Homo sapiens	18 kDa	3	1	0	4	1	0
Proto-oncogene tyrosine-protein kinase Src	SRC	P12931	Homo sapiens	60 kDa	0	0	0	3	1	3
DnaJ homolog subfamily B member 4	DNAJB4	Q9UDY4	Homo sapiens	38 kDa	0	0	0	2	2	2
Phenylalanine--tRNA ligase alpha subunit	FARSA	Q9Y285	Homo sapiens	58 kDa	0	0	2	1	0	1
Ras-related protein Ral-B	RALB	P11234	Homo sapiens	23 kDa	0	0	0	5	2	1
Ig kappa chain V-I region HK102 (Fragment)	IGKV1-5	P01602	Homo sapiens	13 kDa	2	2	0	0	6	3
Glutathione peroxidase 1	GPX1	P07203	Homo sapiens	22 kDa	0	0	0	1	5	5
Translationally-controlled tumor protein	TPT1	P13693	Homo sapiens	20 kDa	0	0	0	3	6	3
Leucine-rich repeat-containing protein 47	LRRC47	Q8N1G4	Homo sapiens	63 kDa	0	0	0	2	0	0
Enoyl-CoA hydratase, mitochondrial	ECHS1	P30084	Homo sapiens	31 kDa	0	0	0	8	0	1
Serine palmitoyltransferase 2	SPTLC2	O15270	Homo sapiens	63 kDa	0	0	0	2	0	0
Cytochrome b-c1 complex subunit Rieske, mitochondrial	UQCRFS1	P47985	Homo sapiens	30 kDa	0	0	0	3	1	0
Protein LYRIC	MTDH	Q86UE4	Homo sapiens	64 kDa	2	0	0	0	0	0
Desmocollin-1	DSC1	Q08554	Homo sapiens	100 kDa	0	0	0	4	0	0
Nuclear RNA export factor 1	NXF1	Q9UBU9	Homo sapiens	70 kDa	4	2	0	1	0	0
Malectin	MLEC	Q14165	Homo sapiens	32 kDa	0	0	0	5	3	1
Protein ERGIC-53	LMAN1	P49257	Homo sapiens	58 kDa	0	0	0	5	0	0
Peptidyl-prolyl cis-trans isomerase FKBP1A	FKBP1A	P62942	Homo sapiens	12 kDa	0	0	0	1	6	6
Oxysterol-binding protein-related protein 5	OSBPL5	Q9H0X9	Homo sapiens	99 kDa	0	0	0	2	0	0
Insulin-like growth factor-binding protein 5	IGFBP5	P24593	Homo sapiens	31 kDa	5	2	0	0	0	1
Dipeptidyl peptidase 1	CTSC	P53634	Homo sapiens	52 kDa	0	0	0	4	3	4
Myristoylated alanine-rich C-kinase substrate	MARCKS	P29966	Homo sapiens	32 kDa	3	3	0	4	0	0
Methylcrotonoyl-CoA carboxylase beta chain, mitochondrial	MCCC2	Q9HCC0	Homo sapiens	61 kDa	0	0	0	0	1	3
Choline-phosphate cytidylyltransferase B	PCYT1B	Q9Y5K3	Homo sapiens	42 kDa	0	0	0	3	0	0
Cytosolic acyl coenzyme A thioester hydrolase	ACOT7	O00154	Homo sapiens	42 kDa	0	0	0	5	0	0
DNA-(apurinic or apyrimidinic site) lyase	APEX1	P27695	Homo sapiens	36 kDa	0	0	0	5	1	0
NADH dehydrogenase [ubiquinone] iron-sulfur protein 2, mitochondrial	NDUFS2	O75306	Homo sapiens	53 kDa	0	0	0	7	0	0
Zinc-alpha-2-glycoprotein	AZGP1	P25311	Homo sapiens	34 kDa	4	3	0	0	0	0
DnaJ homolog subfamily C member 3	DNAJC3	Q13217	Homo sapiens	58 kDa	3	0	0	0	0	0
Dehydrogenase/reductase SDR family member 7	DHRS7	Q9Y394	Homo sapiens	38 kDa	0	0	0	2	0	0
Guanine nucleotide-binding protein subunit alpha-11	GNA11	P29992	Homo sapiens	42 kDa	0	0	0	4	0	0
Aldehyde dehydrogenase X, mitochondrial	ALDH1B1	P30837	Homo sapiens	57 kDa	0	0	0	9	0	0
Tyrosine--tRNA ligase, cytoplasmic	YARS	P54577	Homo sapiens	59 kDa	0	0	0	3	0	0
Single-stranded DNA-binding protein, mitochondrial	SSBP1	Q04837	Homo sapiens	17 kDa	0	0	2	4	2	1
Mitogen-activated protein kinase 1	MAPK1	P28482	Homo sapiens	41 kDa	1	1	0	3	3	2
WD repeat-containing protein 18	WDR18	Q9BV38	Homo sapiens	47 kDa	2	0	0	2	1	1
HLA class I histocompatibility antigen, B-47 alpha chain	HLA-B	P30485	Homo sapiens	41 kDa	1	1	0	7	4	5
Calponin-1	CNN1	P51911	Homo sapiens	33 kDa	0	0	0	1	2	2
Gap junction alpha-1 protein	GJA1	P17302	Homo sapiens	43 kDa	5	2	0	0	2	1
Insulin-like growth factor 2 mRNA-binding protein 1	IGF2BP1	Q9NZI8	Homo sapiens	63 kDa	4	0	0	2	0	0
Adenylosuccinate lyase	ADSL	P30566	Homo sapiens	55 kDa	0	0	0	3	0	0
Ras-related protein R-Ras	RRAS	P10301	Homo sapiens	23 kDa	2	1	0	6	4	5
Serine--tRNA ligase, cytoplasmic	SARS	P49591	Homo sapiens	59 kDa	0	0	0	3	0	0
Protein transport protein Sec24D	SEC24D	O94855	Homo sapiens	113 kDa	0	0	0	3	0	0
Isocitrate dehydrogenase [NAD] subunit alpha, mitochondrial	IDH3A	P50213	Homo sapiens	40 kDa	0	0	0	4	0	1
3-hydroxyisobutyrate dehydrogenase, mitochondrial	HIBADH	P31937	Homo sapiens	35 kDa	0	0	0	2	1	1
Glutathione synthetase	GSS	P48637	Homo sapiens	52 kDa	0	0	0	3	0	0
UAP56-interacting factor	FYTTD1	Q96QD9	Homo sapiens	36 kDa	2	0	0	0	0	0
Serine/threonine-protein phosphatase 2B catalytic subunit beta isoform	PPP3CB	P16298	Homo sapiens	59 kDa	0	0	0	2	1	1
Transforming growth factor beta-1-induced transcript 1 protein	TGFB1I1	O43294	Homo sapiens	50 kDa	0	0	0	5	4	4
Uncharacterized protein C15orf52	C15orf52	Q6ZUT6	Homo sapiens	57 kDa	2	2	0	0	0	0
Platelet-activating factor acetylhydrolase IB subunit alpha	PAFAH1B1	P43034	Homo sapiens	47 kDa	0	0	0	6	0	0
GTP:AMP phosphotransferase AK3, mitochondrial	AK3	Q9UIJ7	Homo sapiens	26 kDa	0	0	0	4	0	0
Protein quaking	QKI	Q96PU8	Homo sapiens	38 kDa	0	0	0	0	3	3
Transaldolase	TALDO1	P37837	Homo sapiens	38 kDa	0	0	0	9	0	0
Prolactin-inducible protein	PIP	P12273	Homo sapiens	17 kDa	5	4	0	0	0	0
Transmembrane 9 superfamily member 3	TM9SF3	Q9HD45	Homo sapiens	68 kDa	0	0	0	2	0	0
Cysteine and glycine-rich protein 1	CSRP1	P21291	Homo sapiens	21 kDa	0	0	0	3	2	2
Small nuclear ribonucleoprotein E	SNRPE	P62304	Homo sapiens	11 kDa	3	3	0	3	2	2
U1 small nuclear ribonucleoprotein A	SNRPA	P09012	Homo sapiens	31 kDa	2	2	0	1	0	1
Hydroxymethylglutaryl-CoA lyase, mitochondrial	HMGCL	P35914	Homo sapiens	34 kDa	0	0	0	2	0	0
LIM and SH3 domain protein 1	LASP1	Q14847	Homo sapiens	30 kDa	0	0	0	3	1	1
Actin-related protein 2/3 complex subunit 1A	ARPC1A	Q92747	Homo sapiens	42 kDa	0	0	0	2	3	6
mRNA cap guanine-N7 methyltransferase	RNMT	O43148	Homo sapiens	55 kDa	1	3	1	0	0	0
RANBP2-like and GRIP domain-containing protein 5/6	RGPD5	Q99666	Homo sapiens	199 kDa	4	1	0	1	9	8
Destrin	DSTN	P60981	Homo sapiens	19 kDa	1	0	0	4	4	3
Surfeit locus protein 4	SURF4	O15260	Homo sapiens	30 kDa	0	0	0	5	2	3
A-kinase anchor protein 8-like	AKAP8L	Q9ULX6	Homo sapiens	72 kDa	2	0	0	0	0	0
Coatomer subunit epsilon	COPE	O14579	Homo sapiens	34 kDa	1	0	0	3	1	1
EH domain-containing protein 4	EHD4	Q9H223	Homo sapiens	61 kDa	1	1	0	8	0	0
Histone-binding protein RBBP4	RBBP4	Q09028	Homo sapiens	48 kDa	0	0	0	4	2	2
Copine-3	CPNE3	O75131	Homo sapiens	60 kDa	0	0	0	5	0	0
C-type mannose receptor 2	MRC2	Q9UBG0	Homo sapiens	167 kDa	0	0	0	2	0	0
Hypoxanthine-guanine phosphoribosyltransferase	HPRT1	P00492	Homo sapiens	25 kDa	0	0	0	2	0	1
Fatty acyl-CoA reductase 1	FAR1	Q8WVX9	Homo sapiens	59 kDa	1	0	0	3	0	0
PDZ and LIM domain protein 5	PDLIM5	Q96HC4	Homo sapiens	64 kDa	0	0	0	3	3	4
Catenin beta-1	CTNNB1	P35222	Homo sapiens	85 kDa	1	0	0	4	0	0
ERO1-like protein alpha	ERO1L	Q96HE7	Homo sapiens	54 kDa	0	0	0	3	0	0
Zinc finger protein 703	ZNF703	Q9H7S9	Homo sapiens	58 kDa	0	0	0	0	2	3
Protein AATF	AATF	Q9NY61	Homo sapiens	63 kDa	1	0	0	2	0	0
3-ketoacyl-CoA thiolase, peroxisomal	ACAA1	P09110	Homo sapiens	44 kDa	0	0	0	2	0	0
Lupus La protein	SSB	P05455	Homo sapiens	47 kDa	1	1	0	2	0	0
Protein FAM111A	FAM111A	Q96PZ2	Homo sapiens	70 kDa	0	0	0	0	1	3
Acylamino-acid-releasing enzyme	APEH	P13798	Homo sapiens	81 kDa	0	0	0	2	0	0
Synaptopodin-2	SYNPO2	Q9UMS6	Homo sapiens	118 kDa	0	0	0	0	1	2
Medium-chain specific acyl-CoA dehydrogenase, mitochondrial	ACADM	P11310	Homo sapiens	47 kDa	0	0	0	4	1	0
Glycylpeptide N-tetradecanoyltransferase 1	NMT1	P30419	Homo sapiens	57 kDa	0	0	0	2	0	1
Alkyldihydroxyacetonephosphate synthase, peroxisomal	AGPS	O00116	Homo sapiens	73 kDa	0	0	0	4	0	0
GPI transamidase component PIG-S	PIGS	Q96S52	Homo sapiens	62 kDa	0	0	0	2	0	0
Polymerase delta-interacting protein 3	POLDIP3	Q9BY77	Homo sapiens	46 kDa	0	0	0	2	0	0
Plastin-1	PLS1	Q14651	Homo sapiens	70 kDa	0	0	0	3	2	0
Very-long-chain (3R)-3-hydroxyacyl-[acyl-carrier protein] dehydratase 3	PTPLAD1	Q9P035	Homo sapiens	43 kDa	0	0	0	4	0	1
Ras-related protein Rab-18	RAB18	Q9NP72	Homo sapiens	23 kDa	0	0	0	6	0	0
Protein mago nashi homolog 2	MAGOHB	Q96A72	Homo sapiens	17 kDa	2	2	0	0	0	1
GTP-binding protein SAR1a	SAR1A	Q9NR31	Homo sapiens	22 kDa	2	0	0	6	1	2
Nucleoporin Nup37	NUP37	Q8NFH4	Homo sapiens	37 kDa	1	0	0	2	2	2
DDB1- and CUL4-associated factor 13	DCAF13	Q9NV06	Homo sapiens	51 kDa	0	0	0	3	0	0
Calumenin	CALU	O43852	Homo sapiens	37 kDa	1	0	0	1	1	3
Sorting nexin-18	SNX18	Q96RF0	Homo sapiens	69 kDa	0	0	0	2	2	4
Mitochondrial dicarboxylate carrier	SLC25A10	Q9UBX3	Homo sapiens	31 kDa	0	0	0	1	2	2
Basic leucine zipper and W2 domain-containing protein 1	BZW1	Q7L1Q6	Homo sapiens	48 kDa	0	0	0	2	0	0
Protein disulfide-isomerase TMX3	TMX3	Q96JJ7	Homo sapiens	52 kDa	0	0	0	2	2	3
Dehydrogenase/reductase SDR family member 4	DHRS4	Q9BTZ2	Homo sapiens	30 kDa	0	0	0	3	0	0
NAD-dependent malic enzyme, mitochondrial	ME2	P23368	Homo sapiens	65 kDa	0	0	0	3	0	0
RNA-binding protein with multiple splicing	RBPMS	Q93062	Homo sapiens	22 kDa	0	0	0	1	2	5
Chloride channel protein 2	CLCN2	P51788	Homo sapiens	99 kDa	0	0	2	0	0	0
Transmembrane emp24 domain-containing protein 2	TMED2	Q15363	Homo sapiens	23 kDa	0	0	0	4	1	1
Mitochondrial-processing peptidase subunit alpha	PMPCA	Q10713	Homo sapiens	58 kDa	0	0	0	4	1	1
Protein-L-isoaspartate(D-aspartate) O-methyltransferase	PCMT1	P22061	Homo sapiens	25 kDa	0	0	0	0	4	4
Ubiquitin carboxyl-terminal hydrolase 7	USP7	Q93009	Homo sapiens	128 kDa	2	0	0	0	0	0
Ribose-phosphate pyrophosphokinase 2	PRPS2	P11908	Homo sapiens	35 kDa	0	0	0	4	0	0
Tropomodulin-3	TMOD3	Q9NYL9	Homo sapiens	40 kDa	0	0	0	0	4	3
NADPH:adrenodoxin oxidoreductase, mitochondrial	FDXR	P22570	Homo sapiens	54 kDa	0	0	0	3	0	0
Electron transfer flavoprotein subunit beta	ETFB	P38117	Homo sapiens	28 kDa	0	0	0	5	0	0
Nucleolysin TIA-1 isoform p40	TIA1	P31483	Homo sapiens	43 kDa	0	0	0	1	6	6
Dolichyl-diphosphooligosaccharide--protein glycosyltransferase subunit STT3B	STT3B	Q8TCJ2	Homo sapiens	94 kDa	0	0	0	3	0	0
Sorcin	SRI	P30626	Homo sapiens	22 kDa	0	0	0	0	4	7
Elongation factor 1-beta	EEF1B2	P24534	Homo sapiens	25 kDa	1	1	0	3	1	3
NADH dehydrogenase [ubiquinone] 1 alpha subcomplex subunit 10, mitochondrial	NDUFA10	O95299	Homo sapiens	41 kDa	0	1	0	4	1	1
40S ribosomal protein S30	FAU	P62861	Homo sapiens	7 kDa	0	0	0	2	1	3
60S ribosomal protein L36	RPL36	Q9Y3U8	Homo sapiens	12 kDa	0	0	0	2	2	2
DnaJ homolog subfamily A member 3, mitochondrial	DNAJA3	Q96EY1	Homo sapiens	52 kDa	0	0	0	0	3	0
S-phase kinase-associated protein 1	SKP1	P63208	Homo sapiens	19 kDa	1	1	0	0	4	3
Proteasome subunit alpha type-5	PSMA5	P28066	Homo sapiens	26 kDa	0	0	1	4	4	3
Thioredoxin	TXN	P10599	Homo sapiens	12 kDa	1	0	0	4	2	1
Nuclear pore glycoprotein p62	NUP62	P37198	Homo sapiens	53 kDa	0	0	0	0	4	4
Disabled homolog 2	DAB2	P98082	Homo sapiens	82 kDa	1	1	0	3	0	0
26S proteasome non-ATPase regulatory subunit 14	PSMD14	O00487	Homo sapiens	35 kDa	0	0	0	3	1	1
Probable glutathione peroxidase 8	GPX8	Q8TED1	Homo sapiens	24 kDa	1	0	0	0	2	2
Transcription factor p65	RELA	Q04206	Homo sapiens	60 kDa	0	0	0	1	2	3
Apoptosis-inducing factor 2	AIFM2	Q9BRQ8	Homo sapiens	41 kDa	0	0	0	2	0	0
Retinol dehydrogenase 11	RDH11	Q8TC12	Homo sapiens	35 kDa	1	0	0	4	0	1
Glutathione reductase, mitochondrial	GSR	P00390	Homo sapiens	56 kDa	0	0	0	2	0	0
Succinyl-CoA ligase [ADP/GDP-forming] subunit alpha, mitochondrial	SUCLG1	P53597	Homo sapiens	36 kDa	0	0	0	2	1	0
N-acetyl-D-glucosamine kinase	NAGK	Q9UJ70	Homo sapiens	37 kDa	0	0	0	3	2	1
U4/U6 small nuclear ribonucleoprotein Prp31	PRPF31	Q8WWY3	Homo sapiens	55 kDa	1	0	0	3	0	1
Phosphoglucomutase-1	PGM1	P36871	Homo sapiens	61 kDa	0	0	0	3	0	0
Aladin	AAAS	Q9NRG9	Homo sapiens	60 kDa	4	1	0	0	0	1
26S proteasome non-ATPase regulatory subunit 13	PSMD13	Q9UNM6	Homo sapiens	43 kDa	1	0	0	4	0	1
UPF0556 protein C19orf10	C19orf10	Q969H8	Homo sapiens	19 kDa	0	0	0	4	5	4
Glucosidase 2 subunit beta	PRKCSH	P14314	Homo sapiens	59 kDa	0	0	0	3	0	2
Plasminogen activator inhibitor 1	SERPINE1	P05121	Homo sapiens	45 kDa	1	2	0	0	0	0
Putative oxidoreductase GLYR1	GLYR1	Q49A26	Homo sapiens	61 kDa	0	0	0	2	0	0
Neutral amino acid transporter B(0)	SLC1A5	Q15758	Homo sapiens	57 kDa	0	0	0	5	0	0
Mitochondrial-processing peptidase subunit beta	PMPCB	O75439	Homo sapiens	54 kDa	0	0	0	2	0	0
Ubiquitin carboxyl-terminal hydrolase 14	USP14	P54578	Homo sapiens	56 kDa	0	0	0	3	0	0
Enoyl-CoA delta isomerase 2, mitochondrial	ECI2	O75521	Homo sapiens	44 kDa	0	0	0	4	0	0
Core histone macro-H2A.2	H2AFY2	Q9P0M6	Homo sapiens	40 kDa	0	0	0	6	0	4
Peptidyl-prolyl cis-trans isomerase FKBP9	FKBP9	O95302	Homo sapiens	63 kDa	0	0	0	2	0	0
Vesicular integral-membrane protein VIP36	LMAN2	Q12907	Homo sapiens	40 kDa	0	0	0	8	0	0
Glutathione S-transferase Mu 3	GSTM3	P21266	Homo sapiens	27 kDa	0	0	0	3	1	1
Contactin-associated protein 1	CNTNAP1	P78357	Homo sapiens	156 kDa	0	1	0	2	0	0
60S acidic ribosomal protein P1	RPLP1	P05386	Homo sapiens	12 kDa	1	0	0	1	3	6
PDZ and LIM domain protein 1	PDLIM1	O00151	Homo sapiens	36 kDa	0	0	0	2	1	0
DCC-interacting protein 13-beta	APPL2	Q8NEU8	Homo sapiens	74 kDa	0	0	0	2	0	0
Ras-related protein Rab-32	RAB32	Q13637	Homo sapiens	25 kDa	0	0	0	3	1	3
NADH dehydrogenase [ubiquinone] iron-sulfur protein 7, mitochondrial	NDUFS7	O75251	Homo sapiens	24 kDa	0	0	0	1	1	3
U3 small nucleolar RNA-associated protein 18 homolog	UTP18	Q9Y5J1	Homo sapiens	62 kDa	0	0	0	3	1	1
Protein kinase C alpha type	PRKCA	P17252	Homo sapiens	77 kDa	0	0	0	2	0	0
Gamma-adducin	ADD3	Q9UEY8	Homo sapiens	79 kDa	2	1	0	1	0	0
Protein phosphatase 1G	PPM1G	O15355	Homo sapiens	59 kDa	0	0	0	2	0	0
Transcription factor 12	TCF12	Q99081	Homo sapiens	73 kDa	0	0	0	0	3	3
Sideroflexin-3	SFXN3	Q9BWM7	Homo sapiens	36 kDa	0	0	0	6	0	0
39S ribosomal protein L24, mitochondrial	MRPL24	Q96A35	Homo sapiens	25 kDa	0	0	0	0	2	1
Ras-related protein Rap-2b	RAP2B	P61225	Homo sapiens	21 kDa	0	0	0	3	0	0
Nucleoredoxin	NXN	Q6DKJ4	Homo sapiens	48 kDa	0	0	0	2	0	0
Arginase-1	ARG1	P05089	Homo sapiens	35 kDa	2	0	0	0	0	0
cAMP-dependent protein kinase type I-alpha regulatory subunit	PRKAR1A	P10644	Homo sapiens	43 kDa	0	0	0	4	0	1
Xaa-Pro aminopeptidase 1	XPNPEP1	Q9NQW7	Homo sapiens	70 kDa	0	0	0	2	0	0
Splicing factor 45	RBM17	Q96I25	Homo sapiens	45 kDa	0	2	0	0	0	0
EGF-containing fibulin-like extracellular matrix protein 2	EFEMP2	O95967	Homo sapiens	49 kDa	6	2	0	0	0	0
RNA-binding protein 34	RBM34	P42696	Homo sapiens	49 kDa	0	0	0	3	0	0
Tyrosine-protein phosphatase non-receptor type 1	PTPN1	P18031	Homo sapiens	50 kDa	0	0	0	4	0	0
UDP-N-acetylhexosamine pyrophosphorylase	UAP1	Q16222	Homo sapiens	59 kDa	0	0	0	7	0	0
Reticulocalbin-2	RCN2	Q14257	Homo sapiens	37 kDa	1	0	0	2	3	3
Signal peptidase complex subunit 3	SPCS3	P61009	Homo sapiens	20 kDa	0	0	0	4	1	2
Translocon-associated protein subunit gamma	SSR3	Q9UNL2	Homo sapiens	21 kDa	1	0	0	3	1	4
Catechol O-methyltransferase	COMT	P21964	Homo sapiens	30 kDa	0	0	0	3	2	2
DNA-directed RNA polymerase II subunit RPB3	POLR2C	P19387	Homo sapiens	31 kDa	0	0	0	0	0	3
Delta(3,5)-Delta(2,4)-dienoyl-CoA isomerase, mitochondrial	ECH1	Q13011	Homo sapiens	36 kDa	0	0	1	3	1	0
Cleavage and polyadenylation specificity factor subunit 7	CPSF7	Q8N684	Homo sapiens	52 kDa	0	0	0	2	3	2
CAAX prenyl protease 1 homolog	ZMPSTE24	O75844	Homo sapiens	55 kDa	0	0	0	2	0	1
UDP-N-acetylglucosamine--peptide N-acetylglucosaminyltransferase 110 kDa subunit	OGT	O15294	Homo sapiens	117 kDa	0	0	0	0	2	1
Reticulocalbin-1	RCN1	Q15293	Homo sapiens	39 kDa	3	1	0	1	0	0
Complement component C8 beta chain	C8B	P07358	Homo sapiens	67 kDa	1	2	0	0	0	0
UMP-CMP kinase	CMPK1	P30085	Homo sapiens	22 kDa	0	0	0	3	0	1
Protein CASP	CUX1	Q13948	Homo sapiens	77 kDa	0	0	0	0	1	3
Lanosterol 14-alpha demethylase	CYP51A1	Q16850	Homo sapiens	57 kDa	0	0	0	2	0	0
AP-1 complex subunit gamma-1	AP1G1	O43747	Homo sapiens	91 kDa	0	0	0	3	0	0
LIM and cysteine-rich domains protein 1	LMCD1	Q9NZU5	Homo sapiens	41 kDa	0	0	0	3	0	0
GPI-anchor transamidase	PIGK	Q92643	Homo sapiens	45 kDa	0	0	0	2	0	0
Thiosulfate sulfurtransferase	TST	Q16762	Homo sapiens	33 kDa	0	0	0	2	0	0
Sorting nexin-1	SNX1	Q13596	Homo sapiens	59 kDa	0	0	0	2	0	0
Mitogen-activated protein kinase 4	MAPK4	P31152	Homo sapiens	66 kDa	0	0	2	0	0	0
Interferon-induced protein with tetratricopeptide repeats 2	IFIT2	P09913	Homo sapiens	55 kDa	3	2	0	0	0	0
Acyl-CoA dehydrogenase family member 9, mitochondrial	ACAD9	Q9H845	Homo sapiens	69 kDa	0	0	0	3	0	0
PRA1 family protein 3	ARL6IP5	O75915	Homo sapiens	22 kDa	0	0	0	4	0	0
Coactosin-like protein	COTL1	Q14019	Homo sapiens	16 kDa	0	0	0	3	2	0
Spermidine synthase	SRM	P19623	Homo sapiens	34 kDa	0	0	0	3	0	3
U2 small nuclear ribonucleoprotein A'	SNRPA1	P09661	Homo sapiens	28 kDa	0	0	0	2	0	0
Calcyclin-binding protein	CACYBP	Q9HB71	Homo sapiens	26 kDa	0	0	0	2	0	0
Pre-mRNA branch site protein p14	SF3B14	Q9Y3B4	Homo sapiens	15 kDa	1	0	0	2	3	2
Persulfide dioxygenase ETHE1, mitochondrial	ETHE1	O95571	Homo sapiens	28 kDa	1	0	0	2	1	1
Protein LSM12 homolog	LSM12	Q3MHD2	Homo sapiens	22 kDa	1	1	0	0	2	1
28S ribosomal protein S34, mitochondrial	MRPS34	P82930	Homo sapiens	26 kDa	0	0	0	2	0	1
Eukaryotic translation initiation factor 4E type 2	EIF4E2	O60573	Homo sapiens	28 kDa	0	0	0	1	4	4
Ribosomal RNA small subunit methyltransferase NEP1	EMG1	Q92979	Homo sapiens	27 kDa	2	0	0	0	0	0
PCI domain-containing protein 2	PCID2	Q5JVF3	Homo sapiens	46 kDa	0	0	0	0	2	1
WD repeat-containing protein 82	WDR82	Q6UXN9	Homo sapiens	35 kDa	0	0	0	1	2	2
DNA dC->dU-editing enzyme APOBEC-3C	APOBEC3C	Q9NRW3	Homo sapiens	23 kDa	0	0	0	1	6	2
Translocon-associated protein subunit delta	SSR4	P51571	Homo sapiens	19 kDa	0	0	0	3	4	3
Peroxiredoxin-5, mitochondrial	PRDX5	P30044	Homo sapiens	22 kDa	0	0	0	1	2	3
Catalase	CAT	P04040	Homo sapiens	60 kDa	2	0	0	1	0	0
Cyclin-dependent kinase 9	CDK9	P50750	Homo sapiens	43 kDa	0	0	0	0	3	1
AP-2 complex subunit sigma	AP2S1	P53680	Homo sapiens	17 kDa	0	0	0	4	1	1
26S proteasome non-ATPase regulatory subunit 5	PSMD5	Q16401	Homo sapiens	56 kDa	0	0	0	2	0	0
Hsc70-interacting protein	ST13	P50502	Homo sapiens	41 kDa	1	2	0	0	0	0
V-type proton ATPase 116 kDa subunit a isoform 3	TCIRG1	Q13488	Homo sapiens	93 kDa	0	0	0	2	0	0
Proteasome activator complex subunit 1	PSME1	Q06323	Homo sapiens	29 kDa	0	0	0	2	0	0
Mitochondrial import receptor subunit TOM40 homolog	TOMM40	O96008	Homo sapiens	38 kDa	0	0	0	4	0	1
Vacuolar protein sorting-associated protein 26A	VPS26A	O75436	Homo sapiens	38 kDa	0	1	0	3	0	0
Serine protease 23	PRSS23	O95084	Homo sapiens	43 kDa	4	1	0	0	0	0
Signal peptidase complex subunit 2	SPCS2	Q15005	Homo sapiens	25 kDa	0	0	0	3	0	1
6-phosphogluconolactonase	PGLS	O95336	Homo sapiens	28 kDa	0	0	0	4	0	0
N-acetylglucosamine-6-sulfatase	GNS	P15586	Homo sapiens	62 kDa	0	0	0	2	0	0
Acylglycerol kinase, mitochondrial	AGK	Q53H12	Homo sapiens	47 kDa	0	0	0	3	0	0
60S ribosomal protein L7-like 1	RPL7L1	Q6DKI1	Homo sapiens	29 kDa	0	0	0	2	2	0
Sepiapterin reductase	SPR	P35270	Homo sapiens	28 kDa	0	0	0	2	0	0
Regulator of chromosome condensation	RCC1	P18754	Homo sapiens	45 kDa	0	0	0	5	0	0
Obg-like ATPase 1	OLA1	Q9NTK5	Homo sapiens	45 kDa	0	0	0	5	0	0
DNA-directed RNA polymerases I, II, and III subunit RPABC3	POLR2H	P52434	Homo sapiens	17 kDa	1	0	0	0	2	3
Centromere protein V	CENPV	Q7Z7K6	Homo sapiens	30 kDa	0	0	1	3	0	1
Twinfilin-1	TWF1	Q12792	Homo sapiens	40 kDa	0	0	0	2	1	1
Glutaredoxin-3	GLRX3	O76003	Homo sapiens	37 kDa	0	0	0	2	1	0
Cellular nucleic acid-binding protein	CNBP	P62633	Homo sapiens	19 kDa	0	0	0	0	2	5
Adenine phosphoribosyltransferase	APRT	P07741	Homo sapiens	20 kDa	0	0	0	2	2	1
Vacuolar protein sorting-associated protein 29	VPS29	Q9UBQ0	Homo sapiens	21 kDa	0	0	0	1	0	3
Translocon-associated protein subunit alpha	SSR1	P43307	Homo sapiens	32 kDa	1	0	0	3	0	0
Transcription factor jun-B	JUNB	P17275	Homo sapiens	36 kDa	0	0	0	0	2	3
Mycophenolic acid acyl-glucuronide esterase, mitochondrial	ABHD10	Q9NUJ1	Homo sapiens	34 kDa	0	0	0	3	0	0
28S ribosomal protein S17, mitochondrial	MRPS17	Q9Y2R5	Homo sapiens	15 kDa	0	0	0	0	0	3
Clathrin light chain B	CLTB	P09497	Homo sapiens	25 kDa	0	0	0	0	2	2
cAMP-dependent protein kinase type II-alpha regulatory subunit	PRKAR2A	P13861	Homo sapiens	46 kDa	0	0	0	3	0	1
Protein NipSnap homolog 1	NIPSNAP1	Q9BPW8	Homo sapiens	33 kDa	1	0	0	3	0	0
ADP-ribosylation factor-like protein 1	ARL1	P40616	Homo sapiens	20 kDa	0	0	0	2	0	0
Glutamate-rich WD repeat-containing protein 1	GRWD1	Q9BQ67	Homo sapiens	49 kDa	1	0	0	5	0	0
Methyl-CpG-binding domain protein 1	MBD1	Q9UIS9	Homo sapiens	67 kDa	2	1	0	0	0	0
Thioredoxin-related transmembrane protein 2	TMX2	Q9Y320	Homo sapiens	34 kDa	0	0	0	2	0	0
Proteasome activator complex subunit 2	PSME2	Q9UL46	Homo sapiens	27 kDa	0	0	0	5	0	0
Stimulator of interferon genes protein	TMEM173	Q86WV6	Homo sapiens	42 kDa	0	0	0	4	0	0
Adenylosuccinate synthetase isozyme 2	ADSS	P30520	Homo sapiens	50 kDa	0	0	0	3	0	0
Bifunctional 3'-phosphoadenosine 5'-phosphosulfate synthase 2	PAPSS2	O95340	Homo sapiens	70 kDa	0	0	0	5	0	0
Sterol-4-alpha-carboxylate 3-dehydrogenase, decarboxylating	NSDHL	Q15738	Homo sapiens	42 kDa	0	0	0	3	0	0
GDP-fucose protein O-fucosyltransferase 1	POFUT1	Q9H488	Homo sapiens	44 kDa	0	0	0	6	0	0
Nucleoporin Nup43	NUP43	Q8NFH3	Homo sapiens	42 kDa	2	1	0	2	1	2
Actin-related protein 2/3 complex subunit 5	ARPC5	O15511	Homo sapiens	16 kDa	1	0	0	2	1	2
Ras-related protein Ral-A	RALA	P11233	Homo sapiens	24 kDa	0	0	0	7	4	3
U1 small nuclear ribonucleoprotein C	SNRPC	P09234	Homo sapiens	17 kDa	0	1	0	0	3	2
Golgi-associated plant pathogenesis-related protein 1	GLIPR2	Q9H4G4	Homo sapiens	17 kDa	0	0	0	2	2	2
Aminoacyl tRNA synthase complex-interacting multifunctional protein 2	AIMP2	Q13155	Homo sapiens	35 kDa	0	0	1	2	0	0
Cyclin-dependent kinase 1	CDK1	P06493	Homo sapiens	34 kDa	0	0	2	1	0	0
Signal peptidase complex catalytic subunit SEC11A	SEC11A	P67812	Homo sapiens	21 kDa	0	1	0	3	0	2
NADH dehydrogenase [ubiquinone] 1 beta subcomplex subunit 10	NDUFB10	O96000	Homo sapiens	21 kDa	0	0	0	2	0	0
High mobility group protein B1	HMGB1	P09429	Homo sapiens	25 kDa	0	0	0	0	2	2
Tubulin gamma-1 chain	TUBG1	P23258	Homo sapiens	51 kDa	0	0	1	3	0	0
Peptidyl-prolyl cis-trans isomerase-like 1	PPIL1	Q9Y3C6	Homo sapiens	18 kDa	0	0	0	0	2	3
Luc7-like protein 3	LUC7L3	O95232	Homo sapiens	51 kDa	0	0	0	0	1	2
S-formylglutathione hydrolase	ESD	P10768	Homo sapiens	31 kDa	0	0	0	4	0	1
3'(2'),5'-bisphosphate nucleotidase 1	BPNT1	O95861	Homo sapiens	33 kDa	0	0	0	2	0	0
Translocating chain-associated membrane protein 1	TRAM1	Q15629	Homo sapiens	43 kDa	0	0	0	2	0	0
Phospholipid hydroperoxide glutathione peroxidase, mitochondrial	GPX4	P36969	Homo sapiens	22 kDa	0	0	0	0	2	2
Coilin	COIL	P38432	Homo sapiens	63 kDa	0	0	0	2	0	0
Paxillin	PXN	P49023	Homo sapiens	65 kDa	0	0	0	0	2	0
Histone acetyltransferase type B catalytic subunit	HAT1	O14929	Homo sapiens	50 kDa	0	0	0	2	0	0
A disintegrin and metalloproteinase with thrombospondin motifs 1	ADAMTS1	Q9UHI8	Homo sapiens	105 kDa	2	0	0	0	0	0
ATPase ASNA1	ASNA1	O43681	Homo sapiens	39 kDa	0	0	0	3	0	0
Phosphatidylinositol transfer protein beta isoform	PITPNB	P48739	Homo sapiens	32 kDa	0	0	0	3	0	0
SUMO-activating enzyme subunit 1	SAE1	Q9UBE0	Homo sapiens	38 kDa	0	0	0	3	0	0
Protein NipSnap homolog 3A	NIPSNAP3A	Q9UFN0	Homo sapiens	28 kDa	0	0	0	6	0	0
Ras suppressor protein 1	RSU1	Q15404	Homo sapiens	32 kDa	0	0	0	5	0	0
Profilin-2	PFN2	P35080	Homo sapiens	15 kDa	1	1	1	2	1	1
Cofilin-2	CFL2	Q9Y281	Homo sapiens	19 kDa	0	0	0	9	7	8
Eukaryotic translation initiation factor 2 subunit 2	EIF2S2	P20042	Homo sapiens	38 kDa	2	0	0	0	0	0
Proteasome subunit beta type-2	PSMB2	P49721	Homo sapiens	23 kDa	0	0	0	2	1	2
Ubiquitin-conjugating enzyme E2 N	UBE2N	P61088	Homo sapiens	17 kDa	0	0	1	4	1	0
ADP-ribosylation factor-like protein 6-interacting protein 6	ARL6IP6	Q8N6S5	Homo sapiens	25 kDa	1	0	0	0	2	2
Rho-related GTP-binding protein RhoG	RHOG	P84095	Homo sapiens	21 kDa	0	0	0	5	2	2
Ras-related protein Rab-21	RAB21	Q9UL25	Homo sapiens	24 kDa	0	0	0	5	1	1
Ras-related protein Rab-8A	RAB8A	P61006	Homo sapiens	24 kDa	1	2	0	0	8	7
NADP-dependent malic enzyme	ME1	P48163	Homo sapiens	64 kDa	0	0	0	2	0	0
Ras-related protein Rab-13	RAB13	P51153	Homo sapiens	23 kDa	0	2	0	6	2	4
Transcriptional repressor CTCF	CTCF	P49711	Homo sapiens	83 kDa	0	0	0	0	0	2
Charged multivesicular body protein 4b	CHMP4B	Q9H444	Homo sapiens	25 kDa	0	0	0	0	3	2
Ras-related protein Rab-5B	RAB5B	P61020	Homo sapiens	24 kDa	1	0	0	5	3	0
Nucleosome assembly protein 1-like 4	NAP1L4	Q99733	Homo sapiens	43 kDa	0	0	0	4	0	1
Microsomal glutathione S-transferase 1	MGST1	P10620	Homo sapiens	18 kDa	0	0	0	2	0	3
Pyrroline-5-carboxylate reductase 1, mitochondrial	PYCR1	P32322	Homo sapiens	33 kDa	0	0	0	2	0	0
Glyoxylate reductase/hydroxypyruvate reductase	GRHPR	Q9UBQ7	Homo sapiens	36 kDa	0	0	0	2	0	0
39S ribosomal protein L46, mitochondrial	MRPL46	Q9H2W6	Homo sapiens	32 kDa	0	0	0	2	0	0
Delta-1-pyrroline-5-carboxylate dehydrogenase, mitochondrial	ALDH4A1	P30038	Homo sapiens	62 kDa	0	0	0	3	0	0
Glutathione S-transferase omega-1	GSTO1	P78417	Homo sapiens	28 kDa	0	0	0	2	0	0
Phosphatidylinositol glycan anchor biosynthesis class U protein	PIGU	Q9H490	Homo sapiens	50 kDa	0	0	0	3	0	0
Protein RER1	RER1	O15258	Homo sapiens	23 kDa	1	0	0	2	0	0
Cathepsin Z	CTSZ	Q9UBR2	Homo sapiens	34 kDa	0	0	0	3	2	2
Superoxide dismutase [Mn], mitochondrial	SOD2	P04179	Homo sapiens	25 kDa	0	0	0	4	1	1
CD81 antigen	CD81	P60033	Homo sapiens	26 kDa	0	0	0	3	1	2
Ras-related protein Rab-5A	RAB5A	P20339	Homo sapiens	24 kDa	0	0	0	5	3	4
Myosin regulatory light polypeptide 9	MYL9	P24844	Homo sapiens	20 kDa	3	0	0	6	0	3
Glyoxalase domain-containing protein 4	GLOD4	Q9HC38	Homo sapiens	35 kDa	0	0	0	2	0	0
Peptidyl-prolyl cis-trans isomerase NIMA-interacting 1	PIN1	Q13526	Homo sapiens	18 kDa	0	0	0	0	1	4
Nicotinamide mononucleotide adenylyltransferase 1	NMNAT1	Q9HAN9	Homo sapiens	32 kDa	3	0	0	0	0	0
60S ribosome subunit biogenesis protein NIP7 homolog	NIP7	Q9Y221	Homo sapiens	20 kDa	0	0	0	0	0	2
Aspartate aminotransferase, cytoplasmic	GOT1	P17174	Homo sapiens	46 kDa	0	0	0	3	0	0
Acylpyruvase FAHD1, mitochondrial	FAHD1	Q6P587	Homo sapiens	25 kDa	0	0	0	5	0	0
Arginine/serine-rich coiled-coil protein 2	RSRC2	Q7L4I2	Homo sapiens	51 kDa	0	0	0	0	0	2
ES1 protein homolog, mitochondrial	C21orf33	P30042	Homo sapiens	28 kDa	0	0	0	2	0	0
NADH dehydrogenase [ubiquinone] 1 alpha subcomplex subunit 9, mitochondrial	NDUFA9	Q16795	Homo sapiens	43 kDa	0	0	0	3	0	0
Acidic leucine-rich nuclear phosphoprotein 32 family member B	ANP32B	Q92688	Homo sapiens	29 kDa	0	0	0	2	0	0
ATP synthase subunit d, mitochondrial	ATP5H	O75947	Homo sapiens	18 kDa	0	0	0	2	0	0
Transforming protein RhoA	RHOA	P61586	Homo sapiens	22 kDa	0	0	0	9	0	0
ADP-ribosylation factor 6	ARF6	P62330	Homo sapiens	20 kDa	0	0	0	5	0	0
Transmembrane emp24 domain-containing protein 7	TMED7	Q9Y3B3	Homo sapiens	25 kDa	0	0	1	1	0	2
15 kDa selenoprotein	SEPT15	O60613	Homo sapiens	18 kDa	2	0	0	0	2	1
Elongation of very long chain fatty acids protein 1	ELOVL1	Q9BW60	Homo sapiens	33 kDa	0	0	0	2	2	2
Protein YIF1A	YIF1A	O95070	Homo sapiens	32 kDa	1	0	0	0	2	3
SAP domain-containing ribonucleoprotein	SARNP	P82979	Homo sapiens	24 kDa	2	1	0	0	0	0
Protein NipSnap homolog 2	GBAS	O75323	Homo sapiens	34 kDa	0	0	0	2	0	1
Electron transfer flavoprotein-ubiquinone oxidoreductase, mitochondrial	ETFDH	Q16134	Homo sapiens	68 kDa	0	0	0	2	0	0
Ras-related GTP-binding protein D	RRAGD	Q9NQL2	Homo sapiens	46 kDa	0	0	0	2	0	0
COP9 signalosome complex subunit 5	COPS5	Q92905	Homo sapiens	38 kDa	0	0	0	2	0	0
Pre-mRNA-splicing factor SPF27	BCAS2	O75934	Homo sapiens	26 kDa	0	0	0	0	2	0
Carnitine O-palmitoyltransferase 2, mitochondrial	CPT2	P23786	Homo sapiens	74 kDa	0	0	0	2	0	0
26S proteasome non-ATPase regulatory subunit 6	PSMD6	Q15008	Homo sapiens	46 kDa	0	0	0	2	0	0
PRA1 family protein 2	PRAF2	O60831	Homo sapiens	19 kDa	0	0	0	3	0	0
Nucleoside diphosphate kinase A	NME1	P15531	Homo sapiens	17 kDa	0	0	0	7	0	0
WD repeat-containing protein 61	WDR61	Q9GZS3	Homo sapiens	34 kDa	0	0	0	5	0	0
Importin subunit alpha-4	KPNA3	O00505	Homo sapiens	58 kDa	0	0	0	6	2	2
Glutathione S-transferase Mu 1	GSTM1	P09488	Homo sapiens	26 kDa	0	0	0	2	0	1
Endoplasmic reticulum-Golgi intermediate compartment protein 2	ERGIC2	Q96RQ1	Homo sapiens	43 kDa	0	0	0	2	0	0
UPF0585 protein C16orf13	C16orf13	Q96S19	Homo sapiens	23 kDa	0	0	0	0	2	2
Ubiquitin thioesterase OTUB1	OTUB1	Q96FW1	Homo sapiens	31 kDa	0	0	0	2	0	0
Guanine nucleotide-binding protein G(q) subunit alpha	GNAQ	P50148	Homo sapiens	42 kDa	0	0	0	3	0	0
Enhancer of yellow 2 transcription factor homolog	ENY2	Q9NPA8	Homo sapiens	12 kDa	0	0	0	0	2	0
Ras-related protein Rab-34	RAB34	Q9BZG1	Homo sapiens	29 kDa	0	0	0	2	0	0
Eukaryotic translation initiation factor 3 subunit K	EIF3K	Q9UBQ5	Homo sapiens	25 kDa	1	0	0	2	0	0
Metalloproteinase inhibitor 3	TIMP3	P35625	Homo sapiens	24 kDa	1	2	0	0	0	0
Golgi resident protein GCP60	ACBD3	Q9H3P7	Homo sapiens	61 kDa	0	0	0	2	0	0
Galectin-7	LGALS7	P47929	Homo sapiens	15 kDa	0	0	0	3	0	0
ATP synthase subunit g, mitochondrial	ATP5L	O75964	Homo sapiens	11 kDa	0	0	0	2	0	0
Coatomer subunit zeta-1	COPZ1	P61923	Homo sapiens	20 kDa	0	0	0	2	0	1
28S ribosomal protein S18b, mitochondrial	MRPS18B	Q9Y676	Homo sapiens	29 kDa	0	0	0	2	0	0
GTP-binding protein Rheb	RHEB	Q15382	Homo sapiens	20 kDa	0	0	0	2	0	0
ATP synthase subunit f, mitochondrial	ATP5J2	P56134	Homo sapiens	11 kDa	0	0	0	2	0	0
Splicing factor 3B subunit 5	SF3B5	Q9BWJ5	Homo sapiens	10 kDa	0	0	0	0	0	2
